# Supplementary material for: Discovering gene expression signatures responding to tyrosine kinase inhibitor treatment in chronic myeloid leukemia
Source: BMC Med Genomics. 2016 Aug 12;9(Suppl 1):29. doi: 10.1186/s12920-016-0194-5 (PMC4989900; doi:10.1186/s12920-016-0194-5)
Supplement: Additional file 1: Table S1. — Lists of differentially expressed genes of each dataset (GSE1467, GSE2535, and GSE33224). (XLS 115 kb) [file 12920_2016_194_MOESM1_ESM.xls]

## Sheet: Table S1
	Table S1. Lists of differentially expressed genes of each dataset (GSE14671, GSE2535, and GSE33224).
	GSE14671				GSE2535				GSE33224
	Gene	Raw.pvalue	FDR.pvalue		Gene	Raw.pvalue	FDR.pvalue		Gene	Raw.pvalue	FDR.pvalue
	RXRA	4.12328e-05	0.182492		ACTC1	0.000132481	0.749579		SERPINI2	1.82858e-05	0.0804773
	IL17RA	0.000177175	0.182492		TTC3	0.00176366	0.999976		CASP6	2.84473e-05	0.0804773
	NADK	0.000191518	0.182492		SERPINA1	0.00182113	0.999976		FUT8	5.08129e-05	0.0958331
	PDXK	0.000217184	0.182492		MMP17	0.00229104	0.999976		PAWR	8.44232e-05	0.0999171
	TYMP	0.000225401	0.182492		MYBPC3	0.00325612	0.999976		DAD1	8.82972e-05	0.0999171
	SUMO2	0.000228767	0.182492		KARS	0.00446404	0.999976		GPR176	0.00010805	0.101891
	ATP6V0D1	0.000257991	0.182492		PTGS1	0.00479606	0.999976		RASGRP3	0.000157928	0.127651
	SIGLEC7	0.000272978	0.182492		TNRC6B	0.00622892	0.999976		IGHA1	0.000227488	0.148444
	CLTCL1	0.000290284	0.182492		ZNF410	0.0062705	0.999976		ALDH1B1	0.000236125	0.148444
	ITGAX	0.000393511	0.222648		DIAPH1	0.00630655	0.999976		SERPINB8	0.000268801	0.152088
	IL1B	0.000433553	0.222887		SMAD1	0.00653747	0.999976		FOXK2	0.000378969	0.173364
	SLC22A4	0.000520798	0.222887		EZR	0.00659387	0.999976		IL7	0.000388704	0.173364
	GPI	0.000569699	0.222887		ZNF250	0.00703021	0.999976		FUT5	0.000423917	0.173364
	ZNF140	0.000613514	0.222887		SMC3	0.00834663	0.999976		ILF2	0.000473318	0.173364
	IQSEC1	0.000683396	0.222887		SLC19A1	0.00870571	0.999976		PACRG	0.000494437	0.173364
	CTSD	0.000739824	0.222887		FAM38A	0.00873882	0.999976		RBM8A	0.000570784	0.173364
	PTPRE	0.000765992	0.222887		PPP1R10	0.00925009	0.999976		SNX27	0.00060275	0.173364
	CDA	0.000770432	0.222887		NONO	0.010044	0.999976		CTSC	0.000643705	0.173364
	UPP1	0.000858309	0.222887		DCTD	0.0103331	0.999976		YIPF2	0.000662755	0.173364
	GUSB	0.000864094	0.222887		BPGM	0.0105418	0.999976		KIAA0141	0.000680442	0.173364
	DARS	0.000936957	0.222887		DHX15	0.0105437	0.999976		ITIH1	0.00068733	0.173364
	CDKN2D	0.000958493	0.222887		NDUFB5	0.0114681	0.999976		ATRN	0.000721331	0.173364
	HOMER3	0.00100162	0.222887		AGPS	0.0120464	0.999976		AHCTF1	0.000724226	0.173364
	GRN	0.00101385	0.222887		PKNOX1	0.0121719	0.999976		SHB	0.000772003	0.173364
	TNFRSF1B	0.00102312	0.222887		SEPW1	0.0122298	0.999976		SALL2	0.000806207	0.173364
	E2F2	0.00102422	0.222887		PTPRM	0.0122542	0.999976		ZNF271	0.00082575	0.173364
	RPS8	0.00110533	0.225521		FADS1	0.0123363	0.999976		PRPH	0.000827293	0.173364
	RAB27B	0.00111716	0.225521		ZNF821	0.0126889	0.999976		RBBP5	0.000883332	0.174167
	PTPN13	0.00115591	0.225521		RPS8	0.0131375	0.999976		CEBPG	0.000919478	0.174167
	S100A10	0.00129453	0.242935		LIN37	0.0133353	0.999976		GOLGA2	0.000923475	0.174167
	SERP1	0.00133257	0.242935		LRPAP1	0.014195	0.999976		PPFIA1	0.0011073	0.191864
	SIRPA	0.00137948	0.242935		SDHC	0.0146268	0.999976		SELL	0.00110913	0.191864
	FCN1	0.0014169	0.242935		FAU	0.0147575	0.999976		SOS1	0.00115472	0.191864
	ABCA5	0.00155822	0.248071		LCP2	0.0149391	0.999976		ESRRA	0.00118886	0.191864
	ZNF146	0.00161968	0.248071		EIF1	0.0160518	0.999976		MYL5	0.00118923	0.191864
	PLOD2	0.001634	0.248071		LBR	0.0160667	0.999976		LAPTM4A	0.00122077	0.191864
	CTSG	0.00164773	0.248071		ATP5S	0.0166765	0.999976		GPR107	0.00141746	0.216756
	LIN7A	0.00166609	0.248071		EPB41L3	0.0167631	0.999976		ITGB2	0.00152471	0.227021
	HAL	0.00173338	0.251473		ARL4D	0.0180025	0.999976		GRIK5	0.00156889	0.22761
	PLEKHG3	0.00183672	0.252792		SPARC	0.0181252	0.999976		SSR4	0.00162073	0.229253
	PMM1	0.00185386	0.252792		TWF1	0.0184387	0.999976		EIF4A1	0.00170565	0.230252
	KIAA1539	0.00187651	0.252792		RHOBTB1	0.0185343	0.999976		CALCOCO2	0.00173613	0.230252
	BCL6	0.00205676	0.258355		ITGB5	0.0194381	0.999976		CBR1	0.00176392	0.230252
	MAP3K1	0.00217406	0.258355		MMP11	0.0194511	0.999976		MT1F	0.00184947	0.230252
	OMG	0.0021784	0.258355		CD48	0.0195713	0.999976		SLC3A2	0.00188952	0.230252
	PRKACA	0.00217967	0.258355		CCT6B	0.0198838	0.999976		ATP6V1H	0.00190797	0.230252
	FCAR	0.00228972	0.258355		RAPGEF1	0.0198885	0.999976		IGHG1	0.00191266	0.230252
	SERPINA1	0.00232894	0.258355		IQCB1	0.0199935	0.999976		C10orf26	0.00206236	0.232659
	SEPT9	0.00238886	0.258355		DUSP3	0.020951	0.999976		NID1	0.00214457	0.232659
	ARL4C	0.00239221	0.258355		CCR6	0.0210591	0.999976		ABI2	0.00216795	0.232659
	HMOX1	0.00239854	0.258355		SIGMAR1	0.021137	0.999976		ARHGAP1	0.00223117	0.232659
	EID1	0.00241159	0.258355		HIST1H2AC	0.0219852	0.999976		TMPRSS2	0.0022342	0.232659
	LILRA3	0.00247996	0.258355		CCR7	0.0222278	0.999976		FUCA1	0.00229248	0.232659
	PTPN4	0.00255036	0.258355		LST1	0.0223711	0.999976		TOR1B	0.00233457	0.232659
	WARS	0.00281054	0.258355		RYR1	0.022411	0.999976		ARHGAP5	0.00236907	0.232659
	LPAR2	0.00294786	0.258355		BCAR3	0.0227938	0.999976		DNAJB12	0.00247718	0.232659
	MS4A3	0.00294837	0.258355		PRICKLE3	0.0235341	0.999976		HNRNPL	0.00248321	0.232659
	VAMP3	0.00297577	0.258355		TBC1D2B	0.0237636	0.999976		SETD3	0.00249081	0.232659
	WIPI1	0.00297713	0.258355		RPS29	0.0242998	0.999976		GPR35	0.0025258	0.232659
	PPP2R5A	0.00300746	0.258355		SUOX	0.0245165	0.999976		IGHM	0.00266303	0.232659
	HCN2	0.00304916	0.258355		KATNA1	0.0251074	0.999976		HCLS1	0.00266444	0.232659
	KLRC4	0.00310772	0.258355		SNAPC5	0.0253844	0.999976		CTF1	0.00268588	0.232659
	MCM7	0.0031459	0.258355		DEK	0.0259205	0.999976		HTR1B	0.00269334	0.232659
	SEC23A	0.00317401	0.258355		RSAD2	0.0259362	0.999976		AK1	0.00271167	0.232659
	PSAP	0.00320853	0.258355		PSMC4	0.0260712	0.999976		KCNQ1	0.00271476	0.232659
	NAPA	0.00326523	0.258355		ZMPSTE24	0.0273834	0.999976		SLC30A4	0.00277208	0.232659
	ITPR1	0.0032662	0.258355		BEST1	0.0276955	0.999976		LDHB	0.00277259	0.232659
	DGCR6L	0.00326891	0.258355		LAMP2	0.0287071	0.999976		TAF6L	0.00282538	0.232659
	TYROBP	0.00327642	0.258355		SERINC5	0.0291586	0.999976		MAN2B1	0.00289937	0.232659
	RTN1	0.00331147	0.258355		AURKA	0.0293249	0.999976		ALPI	0.00297954	0.232659
	NKG7	0.00331786	0.258355		VTN	0.0298985	0.999976		SNAPC2	0.00298589	0.232659
	LYPLA1	0.0033246	0.258355		GMPR	0.0300981	0.999976		ACLY	0.00299161	0.232659
	INTS10	0.00333331	0.258355		SPINT1	0.0303933	0.999976		FBP1	0.0030313	0.232659
	CLN5	0.00350065	0.2635		PARP3	0.0307028	0.999976		IGLL1	0.0031503	0.232659
	IGF2R	0.00351881	0.2635		MFN1	0.0310023	0.999976		ENO2	0.00319522	0.232659
	LRP8	0.00357165	0.2635		MID2	0.0310106	0.999976		IGKC	0.00320808	0.232659
	GLMN	0.00363779	0.2635		NEU1	0.0325229	0.999976		SSTR3	0.00322391	0.232659
	HP	0.00369582	0.2635		RNF40	0.0325794	0.999976		NRAS	0.0032441	0.232659
	AKAP8	0.00377981	0.2635		MSH3	0.0327801	0.999976		PDE1B	0.00324851	0.232659
	ITGB2	0.00393041	0.2635		KRT19	0.0328906	0.999976		TMEM131	0.00334409	0.234341
	G0S2	0.00396442	0.2635		SMARCD3	0.0329728	0.999976		SERPING1	0.00335482	0.234341
	MARCO	0.00397619	0.2635		ANXA6	0.0331663	0.999976		GM2A	0.00340771	0.235132
	AZU1	0.00398598	0.2635		MDM4	0.0334231	0.999976		PCGF2	0.00348631	0.237657
	PDPK1	0.00408951	0.2635		NAP1L3	0.0336333	0.999976		INS	0.00364688	0.243122
	LGALS3	0.00409345	0.2635		ARL2	0.0336435	0.999976		PGM3	0.00365241	0.243122
	FGR	0.00415486	0.2635		ARL3	0.0339484	0.999976		DAPK1	0.00377971	0.245884
	TCEAL1	0.00419461	0.2635		PTPN22	0.0339621	0.999976		SYNJ1	0.00378082	0.245884
	SERPINB10	0.00419821	0.2635		IMPA2	0.0342412	0.999976		PBX2	0.0038557	0.24628
	MMRN1	0.00420593	0.2635		ALAS2	0.0344122	0.999976		ALOX15B	0.0038854	0.24628
	CEBPB	0.00421215	0.2635		MEF2D	0.0346601	0.999976		RPS3	0.0039175	0.24628
	CEACAM3	0.00427384	0.2635		HDAC3	0.034674	0.999976		GAMT	0.00417804	0.246788
	LILRA2	0.00435035	0.2635		ACAP2	0.0347122	0.999976		CTH	0.00419639	0.246788
	IL10RA	0.00440281	0.2635		GBF1	0.0350065	0.999976		BLNK	0.00421516	0.246788
	RIMS3	0.00447864	0.2635		S100A2	0.0351137	0.999976		OXSR1	0.00421791	0.246788
	PRKCD	0.00452406	0.2635		GLO1	0.0353992	0.999976		MEF2C	0.00428843	0.246788
	TXNRD1	0.00454654	0.2635		LRMP	0.035464	0.999976		ADRA1D	0.00429885	0.246788
	PEX11A	0.00462879	0.2635		NUMA1	0.0361335	0.999976		INSR	0.0043112	0.246788
	STK16	0.00466576	0.2635		MTX2	0.0363767	0.999976		SNX15	0.00435608	0.246788
	AP4S1	0.00467188	0.2635		NDUFA9	0.0372274	0.999976		HIST1H1D	0.0043606	0.246788
	FANCL	0.00468762	0.2635		CD79A	0.037887	0.999976		HAAO	0.00442572	0.246788
	ATP6V0B	0.00470369	0.2635		CTSS	0.0380275	0.999976		LILRA1	0.00448103	0.246788
	CTSH	0.00487788	0.269548		VPS45	0.038054	0.999976		GGA3	0.00448856	0.246788
	EBAG9	0.00493692	0.269548		GFRA3	0.0381147	0.999976		EMP1	0.00449261	0.246788
	RASA1	0.00495458	0.269548		SUMO3	0.0381603	0.999976		KIAA0368	0.00473362	0.254815
	INPP5K	0.005105	0.270239		GABPB1	0.0387338	0.999976		TBX10	0.00474671	0.254815
	ZNF239	0.00510607	0.270239		DUSP8	0.0388074	0.999976		ENOSF1	0.00478031	0.254815
	IFI30	0.00516699	0.270239		DDB2	0.0393371	0.999976		TMEM41B	0.00489245	0.254815
	ARHGAP26	0.0051951	0.270239		BRE	0.0394573	0.999976		CLP1	0.00494004	0.254815
	PGD	0.00520608	0.270239		ARHGDIB	0.0397435	0.999976		SLC6A5	0.004956	0.254815
	PKP3	0.00525489	0.270293		LOC150759	0.0401488	0.999976		COL7A1	0.00497106	0.254815
	TMC6	0.00551789	0.278587		EEA1	0.0406579	0.999976		PSME3	0.00499902	0.254815
	ST6GALNAC2	0.0056861	0.278587		CALR	0.0412783	0.999976		MAGEB2	0.0050558	0.255093
	COX11	0.00569574	0.278587		RPL10A	0.0413745	0.999976		WSB2	0.00509465	0.255093
	SGSH	0.00570066	0.278587		TUBB	0.0418142	0.999976		RPS4X	0.00516836	0.256514
	PLA2G4A	0.00573701	0.278587		DDX42	0.0423203	0.999976		CBX4	0.00526294	0.257006
	NCR1	0.00578095	0.278587		RAP2A	0.0430074	0.999976		RPLP0	0.00531957	0.257006
	SFN	0.0058085	0.278587		NAT9	0.0437462	0.999976		MARCO	0.00534541	0.257006
	FAM49A	0.00581005	0.278587		BFSP1	0.0440662	0.999976		SLC38A10	0.00535997	0.257006
	SNN	0.00603014	0.286711		APOBEC3G	0.0440818	0.999976		FGD1	0.00554946	0.263856
	TEX261	0.00608462	0.28689		CCL2	0.0443038	0.999976		SH3GL3	0.00564702	0.266257
	SMPD1	0.00618812	0.289358		ATN1	0.0448348	0.999976		TK2	0.00572697	0.266997
	CD48	0.00635145	0.294561		KCNG1	0.0449936	0.999976		STK4	0.00580102	0.266997
	MAPK13	0.00650295	0.299136		IFIH1	0.0452028	0.999976		SND1	0.00581458	0.266997
	KIF3A	0.00661468	0.300511		IL18R1	0.0454226	0.999976		TGOLN2	0.00585147	0.266997
	HINT1	0.00679839	0.300511		BBS4	0.0461908	0.999976		SRGAP2	0.00618723	0.273624
	CCNG1	0.0068495	0.300511		CCT4	0.0463236	0.999976		DUSP4	0.00628651	0.273624
	IFNGR1	0.00685901	0.300511		GNRH1	0.0466939	0.999976		P2RY14	0.00631089	0.273624
	PLEKHO2	0.00698055	0.300511		CCDC22	0.0468033	0.999976		TNFRSF17	0.00633704	0.273624
	DDX6	0.00701176	0.300511		FSTL3	0.0489315	0.999976		CTSB	0.00638349	0.273624
	TFEB	0.00702793	0.300511		RBPJ	0.0490695	0.999976		USP20	0.00638609	0.273624
	NPAT	0.00703879	0.300511		GBP1	0.0494797	0.999976		ACYP1	0.00642404	0.273624
	TXNIP	0.00704998	0.300511		SEC24B	0.049495	0.999976		TNR	0.00652063	0.273624
	EZR	0.00709361	0.300511		PION	0.0495787	0.999976		GPR12	0.00659867	0.273624
	NISCH	0.00711709	0.300511		MAT2A	0.0499886	0.999976		EIF4EBP2	0.00661009	0.273624
	HLA-DPA1	0.00719471	0.301538						ADRA2A	0.0067034	0.273624
	LRP3	0.00754493	0.305979						IFI44	0.0067142	0.273624
	TAGLN	0.00754632	0.305979						NCOA4	0.00673546	0.273624
	SIRPB1	0.0076919	0.305979						NCSTN	0.00674867	0.273624
	LYZ	0.00772643	0.305979						RAB35	0.00678146	0.273624
	PITPNA	0.00777666	0.305979						NAP1L1	0.00684893	0.273624
	MMP25	0.00778334	0.305979						MSN	0.00688453	0.273624
	ENTPD1	0.00790511	0.305979						ABCC6	0.00691126	0.273624
	ST6GALNAC4	0.0079067	0.305979						GPR182	0.00707435	0.273624
	GM2A	0.00792851	0.305979						MGRN1	0.00711332	0.273624
	FOLR3	0.00794078	0.305979						ADPRH	0.00712705	0.273624
	HK3	0.00794119	0.305979						RCAN1	0.00715382	0.273624
	KIAA0513	0.00801967	0.305979						WDR73	0.007211	0.273624
	CDR2	0.00805682	0.305979						CD40LG	0.00721113	0.273624
	NCOA6	0.00807744	0.305979						GNL2	0.00721374	0.273624
	VEGFC	0.0081497	0.305979						FKBP15	0.00725409	0.273624
	GALNT3	0.0082435	0.305979						MGMT	0.00748927	0.277141
	MAP2K3	0.0082829	0.305979						ACOX2	0.00748965	0.277141
	SH3BP5	0.00831676	0.305979						FAM131A	0.00750969	0.277141
	FOXO3	0.00832817	0.305979						FANCA	0.00754325	0.277141
	CLU	0.00840966	0.30698						LCP1	0.00767223	0.278959
	SEC14L1	0.00855755	0.30998						PITX3	0.00772536	0.278959
	TNNI2	0.00860143	0.30998						GNG11	0.00774065	0.278959
	C19orf57	0.00873741	0.311233						MLLT3	0.00795345	0.28315
	GTPBP1	0.00874621	0.311233						TFCP2	0.00799169	0.28315
	SLC9A8	0.00889602	0.314586						CHP	0.00800707	0.28315
	MED21	0.00909663	0.319682						ABR	0.00817214	0.287192
	CA4	0.00918999	0.320437						GRAMD4	0.00825744	0.287277
	CHIT1	0.00932853	0.320437						TATDN2	0.00827611	0.287277
	ALG13	0.00937209	0.320437						PDK1	0.00849366	0.293031
	FCER1G	0.00940617	0.320437						JAM3	0.00872946	0.295041
	DNM3	0.00947472	0.320437						DPF2	0.00881765	0.295041
	FUT4	0.00953649	0.320437						NBL1	0.00885372	0.295041
	TUBA4A	0.00960817	0.320437						HNRNPA0	0.00886031	0.295041
	TKT	0.00969218	0.320437						CLU	0.00887578	0.295041
	ZNHIT3	0.00973897	0.320437						BCL7B	0.00892427	0.295041
	SLC11A1	0.00978886	0.320437						PSMC1	0.0089544	0.295041
	CSTA	0.00978902	0.320437						MUC6	0.00896907	0.295041
	TLE3	0.00979775	0.320437						ALOX12	0.0090729	0.295264
	EHD1	0.00996533	0.32156						HTR7	0.00910232	0.295264
	C12orf24	0.0100261	0.32156						PAPOLA	0.00916814	0.295264
	AOAH	0.0100342	0.32156						EIF2B2	0.00925717	0.295264
	PPFIBP2	0.0100848	0.32156						ARMCX6	0.00927386	0.295264
	ANXA2	0.0101229	0.32156						KIF2A	0.0093244	0.295264
	TPP1	0.0101871	0.32156						PCBD1	0.00938011	0.295264
	FCGRT	0.0102299	0.32156						ELF4	0.00939334	0.295264
	PLAUR	0.0103909	0.324816						AOAH	0.00972778	0.303875
	CFHR3	0.0107052	0.329308						CCBL1	0.00977469	0.303875
	NRL	0.010834	0.329308						EPHX2	0.00993699	0.307232
	CFD	0.0108341	0.329308						ITM2A	0.010028	0.308309
	NDRG1	0.0108978	0.329308						APBA2	0.0101224	0.308309
	TPD52L1	0.0109241	0.329308						CCDC106	0.0101969	0.308309
	CSF2RA	0.0109362	0.329308						SEC14L2	0.0103189	0.308309
	P2RY2	0.0112427	0.329308						S100A5	0.0103683	0.308309
	RGL2	0.0112945	0.329308						HIST1H1A	0.0104548	0.308309
	CYTH1	0.0113398	0.329308						PSEN1	0.0104855	0.308309
	ABAT	0.0113538	0.329308						BAX	0.0104952	0.308309
	CFP	0.0114111	0.329308						SAMD4A	0.0105409	0.308309
	CHST7	0.01142	0.329308						GALNT2	0.010555	0.308309
	CYBB	0.0114429	0.329308						CHRD	0.0105962	0.308309
	CREBZF	0.011522	0.329308						BAG1	0.0106845	0.308309
	NGF	0.011538	0.329308						HSD17B8	0.010736	0.308309
	JHDM1D	0.0115791	0.329308						CTNNA1	0.0107751	0.308309
	NEK7	0.0116014	0.329308						CPM	0.0108129	0.308309
	KIR3DL1	0.0116371	0.329308						E2F4	0.0108437	0.308309
	TCIRG1	0.0116632	0.329308						STAT5B	0.0109623	0.308769
	TLE4	0.0117999	0.329308						FLT3	0.010969	0.308769
	RAB27A	0.0118124	0.329308						EBP	0.0110846	0.310157
	ADRA2A	0.011815	0.329308						LRMP	0.011128	0.310157
	PLAGL1	0.0120565	0.332038						VCAN	0.0113553	0.313922
	TTC35	0.0120761	0.332038						URM1	0.011374	0.313922
	OSBPL2	0.0120891	0.332038						CALM3	0.0114332	0.314025
	LASP1	0.0122602	0.335113						RAB11B	0.0115684	0.315787
	CBFA2T2	0.012326	0.335292						CD19	0.0116768	0.315787
	MGAT2	0.0124956	0.338279						HMGB1	0.0116809	0.315787
	ABCC6	0.0127982	0.34482						IRF5	0.0117206	0.315787
	ACVR1	0.0128923	0.345051						TCL1A	0.0120317	0.319741
	MCF2	0.0129454	0.345051						ITGA6	0.012077	0.319741
	FAM3C	0.0130784	0.345051						RBM14	0.012113	0.319741
	ADM	0.0131505	0.345051						CAMLG	0.0122231	0.319741
	RPS25	0.0131775	0.345051						CNR2	0.0123122	0.319741
	CEACAM4	0.013179	0.345051						NRGN	0.0123719	0.319741
	STK38	0.0132337	0.345051						MAP3K9	0.0123881	0.319741
	PLA2G5	0.0133254	0.34585						PSMD1	0.0123981	0.319741
	ADNP	0.0134025	0.346262						TLE1	0.0124053	0.319741
	MYL4	0.0134659	0.346318						ACOX3	0.0124325	0.319741
	CXCR4	0.0135516	0.346946						PCGF3	0.012623	0.321838
	RPL31	0.0137175	0.349611						ATF5	0.0126674	0.321838
	IGSF6	0.0139111	0.349967						RAC1	0.0127571	0.321838
	IFI27	0.0139263	0.349967						PLEKHB2	0.0128156	0.321838
	LRP1	0.0139689	0.349967						CTBP2	0.0128521	0.321838
	BCL7A	0.0139789	0.349967						T	0.012876	0.321838
	TPM3	0.0141137	0.351785						RPL4	0.0129537	0.321838
	ALOX5AP	0.0142328	0.353198						TNNI1	0.0129746	0.321838
	MYO1F	0.0144925	0.354544						GRAP2	0.013026	0.321838
	KIF3B	0.0145172	0.354544						BET1	0.0131213	0.322639
	SDHA	0.0145262	0.354544						MAPK7	0.0131751	0.322639
	BET1	0.0145377	0.354544						CCL21	0.0132295	0.322639
	CPD	0.0146148	0.354895						GSTT1	0.0133718	0.322664
	PINK1	0.0147543	0.355686						MADD	0.0135916	0.322664
	GSN	0.0147731	0.355686						RFPL1	0.0135953	0.322664
	TRAFD1	0.0148889	0.356954						CYBB	0.0136136	0.322664
	MCM5	0.014985	0.357743						PSMF1	0.0136213	0.322664
	KAT5	0.0151236	0.358514						CXCR5	0.0136237	0.322664
	SH3GL3	0.015144	0.358514						SRD5A1	0.013685	0.322664
	ISG20	0.01568	0.369657						TGDS	0.0136867	0.322664
	TGDS	0.0158212	0.371437						NLRP3	0.013769	0.323258
	ANKRD46	0.0161126	0.376716						ATP6V0E2	0.013879	0.323494
	SLC7A7	0.0161968	0.376722						PLCB2	0.0138971	0.323494
	PSMD4	0.016246	0.376722						FOSL2	0.0139506	0.323494
	S100A9	0.0163146	0.376767						APLP2	0.0140435	0.324318
	TDRD3	0.0164115	0.377464						VEGFB	0.0141461	0.32444
	C6orf120	0.0166776	0.382033						LASP1	0.014298	0.32444
	GALNS	0.0170437	0.387721						MYO1A	0.0143345	0.32444
	ATG9A	0.017063	0.387721						LAGE3	0.0143513	0.32444
	LILRB3	0.0172136	0.389382						UBXN4	0.0144602	0.32444
	GAS7	0.0172738	0.389382						BCL7A	0.0145185	0.32444
	WIPI2	0.0175194	0.393351						C1R	0.0145453	0.32444
	TAF1B	0.0177406	0.394864						KYNU	0.0146012	0.32444
	AAK1	0.0177771	0.394864						SCRN1	0.0146182	0.32444
	RPS6KB2	0.0177961	0.394864						KRT15	0.0147278	0.32444
	MXD1	0.0179331	0.39635						DDX17	0.0147406	0.32444
	ARG1	0.0182366	0.40149						LSM1	0.0147626	0.32444
	FAIM3	0.0183482	0.40238						SUMO1	0.0148042	0.32444
	PTGDS	0.0184669	0.402395						C22orf9	0.0149673	0.32444
	ACHE	0.0184911	0.402395						MYO5A	0.0149703	0.32444
	GUCY1B3	0.018806	0.407679						SMARCD3	0.0151796	0.32444
	DAPK2	0.0189882	0.408946						LMO1	0.0152282	0.32444
	RAPGEF1	0.0190194	0.408946						PTGDS	0.0152535	0.32444
	RAF1	0.0190996	0.408946						RPS5	0.0152632	0.32444
	ATP6V1H	0.0192638	0.408946						GSK3A	0.0153132	0.32444
	TMEM131	0.0193033	0.408946						CHMP1A	0.0153768	0.32444
	MKNK2	0.019307	0.408946						ODC1	0.0154372	0.32444
	SUMO3	0.0194878	0.408946						LAMP1	0.0154472	0.32444
	UCKL1	0.0195144	0.408946						PRKAR2B	0.0154807	0.32444
	ICOS	0.0195149	0.408946						P2RX5	0.0155799	0.32444
	TOM1	0.0197952	0.411691						KLF10	0.0156341	0.32444
	BAP1	0.0198083	0.411691						SHC1	0.0156508	0.32444
	TMEM158	0.019889	0.411691						LRRC42	0.0156967	0.32444
	F5	0.0199596	0.411691						COPA	0.0157116	0.32444
	GRK6	0.0200202	0.411691						IGHD	0.0159552	0.32538
	ANPEP	0.0201434	0.411691						PML	0.0159576	0.32538
	B4GALT1	0.020304	0.411691						CLSTN3	0.0159889	0.32538
	ZDHHC3	0.0204472	0.411691						PROP1	0.0160243	0.32538
	TPD52L2	0.0204822	0.411691						TRIM13	0.016085	0.32538
	CTSC	0.0205588	0.411691						PPIB	0.0161022	0.32538
	CD68	0.0206134	0.411691						IP6K1	0.016268	0.327396
	SULT1B1	0.0206616	0.411691						MMP11	0.0163177	0.327396
	CES1	0.0206727	0.411691						GNS	0.0166999	0.333879
	BTG1	0.0207197	0.411691						ADRBK1	0.0169251	0.337192
	ZNF189	0.0207373	0.411691						C1orf38	0.0172724	0.342903
	MRPS14	0.0208743	0.412961						PLXND1	0.0174119	0.343836
	ZNF787	0.0212399	0.417889						MUC1	0.0174409	0.343836
	FPR1	0.021359	0.417889						NPC2	0.0177805	0.347995
	MEIS1	0.0214725	0.417889						AHCYL2	0.0178828	0.347995
	CPVL	0.0214918	0.417889						EPB41L2	0.0178917	0.347995
	LY86	0.0214927	0.417889						CRYBB2	0.0180403	0.347995
	TRIB1	0.0218966	0.422799						MFSD7	0.0180498	0.347995
	GABARAP	0.0220097	0.422799						RSAD2	0.0180737	0.347995
	RBM38	0.0221098	0.422799						RNPEP	0.0180825	0.347995
	TIPRL	0.0221705	0.422799						SLC30A1	0.0182459	0.348866
	SLC5A3	0.0221879	0.422799						MFNG	0.018251	0.348866
	CLIC2	0.0221936	0.422799						GNG7	0.0185926	0.351826
	DNMBP	0.0224025	0.425348						HBEGF	0.0185935	0.351826
	MPO	0.0229756	0.434769						HK2	0.0187444	0.351826
	ARRB2	0.0231711	0.437008						CTNNB1	0.0187464	0.351826
	RPL22	0.0234734	0.439354						SOD1	0.0187696	0.351826
	AIM1	0.0235033	0.439354						TEX261	0.018779	0.351826
	HDLBP	0.0236296	0.439354						U2AF1	0.0189294	0.353473
	NINJ1	0.0236837	0.439354						IFI6	0.0193202	0.358541
	CRHR2	0.0237867	0.439354						CD300A	0.0193696	0.358541
	VPS41	0.0238779	0.439354						SH2B3	0.0193909	0.358541
	RFX5	0.0239457	0.439354						DDN	0.0195829	0.360912
	PDCD2	0.0239757	0.439354						NACC2	0.0197288	0.361996
	BAG1	0.0240258	0.439354						CLEC3B	0.0198553	0.361996
	ZDHHC18	0.0242022	0.439354						GNA13	0.0198591	0.361996
	HIP1R	0.0242148	0.439354						IFT88	0.0200107	0.361996
	RPL17	0.0242971	0.439354						SIN3B	0.0200796	0.361996
	ARMCX2	0.0244523	0.439354						BICD1	0.0200898	0.361996
	ARF6	0.0246237	0.439354						IRGC	0.020159	0.361996
	SS18L1	0.0247051	0.439354						PLA2G7	0.0202869	0.361996
	GYG1	0.0247176	0.439354						SEC16A	0.0203398	0.361996
	MAP4K4	0.0248204	0.439354						UBAC1	0.0204576	0.361996
	ITGAM	0.0248736	0.439354						ELL	0.0204714	0.361996
	ACSL1	0.0248996	0.439354						SRM	0.0204982	0.361996
	VDR	0.0249244	0.439354						OPRL1	0.0205139	0.361996
	NCLN	0.0249262	0.439354						VPS13A	0.0205374	0.361996
	OSTF1	0.0251316	0.44128						STK17A	0.021037	0.367709
	TTF1	0.0251915	0.44128						IGF2R	0.0210727	0.367709
	DGKD	0.0254929	0.445182						SSBP2	0.0210779	0.367709
	MEF2C	0.0256999	0.447416						RDH5	0.0211492	0.367709
	TLR2	0.0258284	0.448273						TNNI2	0.0211865	0.367709
	PARP3	0.0260498	0.450733						MLX	0.0213258	0.368995
	SSTR3	0.0263361	0.454298						DYRK1A	0.0214218	0.369526
	MFSD5	0.0266448	0.456057						CDKN1B	0.0216341	0.370741
	IL13RA1	0.0268495	0.456057						DNAJC7	0.021756	0.370741
	NUP93	0.0268719	0.456057						BCS1L	0.0217657	0.370741
	ZNF141	0.026959	0.456057						PLCB3	0.0217948	0.370741
	CSNK1D	0.0269859	0.456057						DENND5A	0.0219141	0.370741
	GCM1	0.0270376	0.456057						PTOV1	0.022013	0.370741
	UGCG	0.0271486	0.456057						ABCG1	0.0220632	0.370741
	ANXA7	0.0272814	0.456057						PRRC1	0.0221698	0.370741
	VPS39	0.0273035	0.456057						UQCRH	0.0221876	0.370741
	FCER1A	0.0273092	0.456057						SNRNP35	0.0222882	0.370741
	STX8	0.0273262	0.456057						ZBTB24	0.0223048	0.370741
	EIF1AX	0.0274054	0.456057						DMXL2	0.0223381	0.370741
	KBTBD11	0.0276109	0.45762						AHCYL1	0.022344	0.370741
	PSMD11	0.0276861	0.45762						IMPDH1	0.022449	0.371393
	PIGF	0.0277954	0.45762						TRAP1	0.0225527	0.372021
	SUOX	0.0279095	0.45762						PLAG1	0.0227052	0.373436
	EEA1	0.0280161	0.45762						ZNF175	0.0227705	0.373436
	GPD1	0.0280503	0.45762						ZNF428	0.0229424	0.373744
	ZBTB43	0.0280654	0.45762						HIST1H2BF	0.0229746	0.373744
	TCFL5	0.0283825	0.461461						BLVRA	0.0230017	0.373744
	RPS6KA3	0.0286283	0.464122						KRT76	0.0231172	0.373744
	IRS2	0.0290564	0.468428						LRRN2	0.0231563	0.373744
	P4HB	0.0291561	0.468428						LRP1	0.0231856	0.373744
	CD93	0.0292249	0.468428						LTA	0.0233586	0.374651
	ZNF623	0.029225	0.468428						AARS	0.0234248	0.374651
	CLPS	0.0294637	0.470059						HSP90B1	0.0234405	0.374651
	MAP3K3	0.0294932	0.470059						SFTPC	0.0235206	0.374872
	S100P	0.029576	0.470059						SLC30A3	0.0237367	0.377254
	AASDHPPT	0.0297213	0.471045						GRB2	0.0238319	0.377273
	MEIS3P1	0.0300383	0.472201						SIP1	0.0238713	0.377273
	REEP5	0.0302174	0.472201						PARP3	0.0239627	0.37763
	MED7	0.030239	0.472201						LGALS3	0.024117	0.37763
	CALCOCO2	0.030292	0.472201						PPYR1	0.0241383	0.37763
	BEST1	0.030308	0.472201						WIPF1	0.0241806	0.37763
	HERC4	0.0303486	0.472201						RPL35	0.0243207	0.37763
	CNOT3	0.0303856	0.472201						SMCHD1	0.0244787	0.37763
	DMTF1	0.0305139	0.472201						FZR1	0.0244863	0.37763
	TFEC	0.030641	0.472201						MAST1	0.0247006	0.37763
	ST3GAL4	0.030673	0.472201						PSMD12	0.0248285	0.37763
	EEF2	0.0307123	0.472201						FCGR2B	0.0248976	0.37763
	RAD52	0.0309337	0.474058						SLC7A7	0.0249436	0.37763
	NAMPT	0.0310006	0.474058						MT1X	0.0250484	0.37763
	YKT6	0.0316031	0.480736						EEF1G	0.0252146	0.37763
	CD37	0.031678	0.480736						ETFA	0.0252332	0.37763
	WBSCR22	0.0316922	0.480736						CLCN1	0.0253622	0.37763
	IL4R	0.031794	0.480991						MAP4K5	0.0254186	0.37763
	MPHOSPH9	0.0319124	0.481494						TEAD1	0.0254805	0.37763
	BMP2K	0.0324303	0.486997						HIST1H2BL	0.0255361	0.37763
	KIAA0125	0.0324492	0.486997						C5orf15	0.0255415	0.37763
	KLF7	0.0325474	0.487178						DAZAP2	0.0255941	0.37763
	TM4SF1	0.0326365	0.487222						CCIN	0.0256211	0.37763
	SRI	0.032747	0.487385						IRAK3	0.0257656	0.37763
	CD1C	0.0328506	0.487385						NR1H3	0.0258554	0.37763
	SSX5	0.0329058	0.487385						KRR1	0.0259337	0.37763
	NLRP1	0.0331232	0.489324						CRYAB	0.0259425	0.37763
	ACTR1A	0.0334977	0.493568						C19orf26	0.0259744	0.37763
	ARG2	0.033818	0.496992						PFN1	0.0260094	0.37763
	PPP4R1	0.0339356	0.497429						MLLT11	0.0261019	0.37763
	CAMSAP1	0.0340633	0.498011						IARS	0.0261541	0.37763
	BASP1	0.0342237	0.499066						PITPNA	0.026172	0.37763
	ALAS2	0.034602	0.500737						COX5B	0.0261774	0.37763
	ENTPD4	0.0346026	0.500737						PYGB	0.0262032	0.37763
	XPO6	0.0346557	0.500737						SELPLG	0.026213	0.37763
	SSH1	0.034831	0.500737						CAD	0.026273	0.37763
	RAB5C	0.0350209	0.500737						MX1	0.0263392	0.37763
	CSTF2T	0.0350277	0.500737						LY6G6C	0.0263563	0.37763
	EVPL	0.0351108	0.500737						DPYSL2	0.0263719	0.37763
	E2F1	0.0351898	0.500737						SPR	0.026488	0.37763
	DDX28	0.0354091	0.500737						ADAR	0.0264969	0.37763
	CHKA	0.0354561	0.500737						ADAMTSL2	0.0266968	0.378462
	GARS	0.035464	0.500737						RBBP4	0.026769	0.378462
	PEX3	0.0356267	0.500737						HNRNPU	0.0268622	0.378462
	SLC30A1	0.0356283	0.500737						WDR1	0.0268754	0.378462
	C3orf37	0.0357094	0.500737						PPP2R5B	0.026945	0.378462
	PCBD1	0.035778	0.500737						NFYA	0.0269741	0.378462
	TNFRSF10C	0.0358188	0.500737						CHRDL1	0.0270824	0.378462
	SLC13A2	0.0359352	0.500737						CTSZ	0.0271502	0.378462
	IL7	0.0359416	0.500737						HIRA	0.0271573	0.378462
	DHX8	0.0360198	0.500737						P2RY6	0.0272331	0.378587
	LAPTM4B	0.0361252	0.500972						RYK	0.0273875	0.378769
	ALOX5	0.0362182	0.501033						SKP1	0.0274019	0.378769
	SLC25A12	0.0364998	0.503697						TNFAIP2	0.0274653	0.378769
	VCP	0.0366038	0.503903						MSI1	0.0275559	0.378769
	RPL3L	0.0368657	0.506277						CD84	0.0275809	0.378769
	CD14	0.0369846	0.506681						IGJ	0.02797	0.383183
	IMPA1	0.037154	0.507772						HAX1	0.0281479	0.384258
	QSOX1	0.0373378	0.508645						ARRB2	0.0282193	0.384258
	PCYT1A	0.037447	0.508645						GATM	0.0283032	0.384258
	MPI	0.0376975	0.508645						PFKFB3	0.0283734	0.384258
	C6orf106	0.0377353	0.508645						HIPK1	0.0284732	0.384258
	CDS2	0.0377598	0.508645						AANAT	0.0285597	0.384258
	ACOX2	0.037875	0.508645						ZNF268	0.0285866	0.384258
	PRPF3	0.0379909	0.508645						AMH	0.0285918	0.384258
	ACADM	0.0380332	0.508645						ATPAF2	0.0286976	0.384765
	NCF2	0.0380834	0.508645						PSAP	0.0289827	0.386296
	GPER	0.0381169	0.508645						CES2	0.0289975	0.386296
	PRKACB	0.0382766	0.509574						CCNG1	0.0290166	0.386296
	LYST	0.0387411	0.512242						SMPD1	0.029098	0.386471
	BAZ2A	0.0389323	0.512242						HIST1H1E	0.0291915	0.386804
	TM2D1	0.039062	0.512242						GCM1	0.0293408	0.387875
	KIAA0528	0.0390631	0.512242						HTATIP2	0.0294772	0.388127
	POLG2	0.0390662	0.512242						S100A4	0.0294971	0.388127
	CYP27A1	0.0390993	0.512242						IRF9	0.029761	0.390691
	CD4	0.0391834	0.512242						SSPN	0.0300264	0.391445
	CLMN	0.0394326	0.512242						HDAC4	0.0300504	0.391445
	PSMD13	0.039466	0.512242						VNN1	0.0301275	0.391445
	SAMHD1	0.0394915	0.512242						MPL	0.0301597	0.391445
	LY9	0.0395332	0.512242						FBL	0.0301644	0.391445
	C15orf39	0.0395819	0.512242						CFP	0.030551	0.394364
	SMARCA5	0.0399945	0.512242						ITGB5	0.0306647	0.394364
	GRM2	0.0401265	0.512242						MEA1	0.0307898	0.394364
	HLX	0.0401645	0.512242						ABLIM1	0.0307909	0.394364
	S100A12	0.040338	0.512242						CD226	0.0308604	0.394364
	FOXN1	0.0403524	0.512242						MLF2	0.0308945	0.394364
	SKP2	0.0404113	0.512242						TUBB4	0.0309347	0.394364
	SEC22B	0.0404357	0.512242						GPRIN2	0.0309664	0.394364
	GGA2	0.0404734	0.512242						TFR2	0.0310166	0.394364
	KCNG1	0.0405079	0.512242						FCN1	0.031121	0.394804
	ETS1	0.0405612	0.512242						LSM5	0.0312341	0.395352
	ATP5J	0.0406031	0.512242						RNF167	0.0315593	0.398577
	ABCF3	0.0407254	0.512242						C2CD2L	0.0317021	0.399489
	MAPKAPK2	0.0407404	0.512242						WAS	0.0318226	0.400116
	SGCB	0.0408868	0.512943						ALDH2	0.0319453	0.400651
	SLC5A5	0.0411337	0.513424						SLC9A8	0.0320068	0.400651
	PPWD1	0.0412864	0.513424						ZNF165	0.0321177	0.400744
	SAR1A	0.0414583	0.513424						ATP6V1G1	0.0321956	0.400744
	SNRPE	0.0416038	0.513424						RASSF2	0.0322267	0.400744
	ITM2A	0.0416238	0.513424						IFI30	0.032318	0.400875
	OASL	0.0416428	0.513424						TYMP	0.0325171	0.400875
	RPS24	0.0416536	0.513424						TGFBI	0.0325464	0.400875
	SCO2	0.0418874	0.513424						MAP4K4	0.0325583	0.400875
	PHKG2	0.0419849	0.513424						NEU1	0.0325915	0.400875
	C17orf91	0.0420504	0.513424						TJP3	0.0327603	0.401327
	GRK5	0.0420509	0.513424						RIPK2	0.0329397	0.401327
	NOC2L	0.0420713	0.513424						ITGB1	0.0329506	0.401327
	CCR7	0.0422061	0.513424						MX2	0.0329771	0.401327
	SRF	0.042318	0.513424						HSP90AB1	0.0330751	0.401327
	DGKQ	0.042365	0.513424						ZNF324	0.0330876	0.401327
	STX4	0.0424008	0.513424						SRF	0.0331247	0.401327
	TMEM5	0.0424677	0.513424						DMTF1	0.0332101	0.401502
	HSPB11	0.0428036	0.514253						IVNS1ABP	0.0335231	0.404421
	SACM1L	0.0428464	0.514253						HCFC1	0.0336648	0.405267
	ZNF80	0.0429083	0.514253						PRELP	0.0338587	0.406736
	CTSS	0.0429866	0.514253						GNB5	0.0339543	0.40702
	MGAM	0.0429907	0.514253						CTSH	0.0340701	0.407379
	C2orf55	0.0431561	0.514351						DIAPH2	0.0341283	0.407379
	DLK1	0.0431808	0.514351						ANAPC5	0.0343448	0.4091
	PRKAB1	0.0433097	0.514706						RHOH	0.0345645	0.410234
	RNPEP	0.0433925	0.514706						LEPROTL1	0.034585	0.410234
	SRGN	0.0436032	0.515842						MPP6	0.0347233	0.410993
	B4GALT3	0.0437902	0.515842						RGS10	0.0347942	0.410993
	TIMM44	0.0439343	0.515842						TIA1	0.0349752	0.411008
	PKD1	0.0440778	0.515842						CAPG	0.035029	0.411008
	VAT1	0.0441131	0.515842						HRC	0.0350353	0.411008
	ZNF117	0.0441496	0.515842						DOCK2	0.0350881	0.411008
	POLE3	0.0441542	0.515842						KIAA0907	0.0351587	0.411008
	TLR3	0.0443143	0.515842						CD79B	0.035316	0.411995
	EVI2B	0.0444101	0.515842						PTGER4	0.0354596	0.41282
	RALY	0.0444132	0.515842						EIF5	0.0355616	0.413158
	CBFA2T3	0.044529	0.515842						PKIG	0.0357434	0.413646
	MBD4	0.0445823	0.515842						HIBCH	0.0358095	0.413646
	NDUFC1	0.0447196	0.516183						HIST1H2BI	0.0359889	0.413646
	NOL7	0.0449137	0.516183						FCGRT	0.0360402	0.413646
	HLA-G	0.0452397	0.516183						PIM2	0.0360814	0.413646
	PYGM	0.0452424	0.516183						SUMO3	0.0361079	0.413646
	AMH	0.0452927	0.516183						PGGT1B	0.0362205	0.413646
	CHD8	0.0453077	0.516183						GRM2	0.0362322	0.413646
	SCYL3	0.04547	0.516183						ARFGAP3	0.0362616	0.413646
	GPX7	0.0455381	0.516183						CCT3	0.0365074	0.413873
	PLAGL2	0.0457091	0.516183						PFDN6	0.0365739	0.413873
	ABCE1	0.0457992	0.516183						GRIN2C	0.036625	0.413873
	EIF4EBP2	0.0459365	0.516183						FGR	0.0366339	0.413873
	IDH2	0.0459613	0.516183						PAK2	0.0366473	0.413873
	RPL41	0.0460515	0.516183						NPHP4	0.036816	0.414469
	MPHOSPH6	0.0460613	0.516183						CSTB	0.0368466	0.414469
	C16orf80	0.0461853	0.516183						RCE1	0.037038	0.415495
	TATDN2	0.0462097	0.516183						ACTB	0.0372526	0.415495
	MAP2K4	0.0462343	0.516183						TOP3A	0.0372845	0.415495
	EIF2B5	0.0462539	0.516183						GLT25D2	0.0372907	0.415495
	SMAD5	0.0465008	0.516831						PNN	0.0373049	0.415495
	DUSP2	0.0465602	0.516831						RNF11	0.0375143	0.416625
	PDLIM7	0.0465861	0.516831						MYLK	0.0376128	0.416625
	WFS1	0.0470344	0.520452						TRAT1	0.0376274	0.416625
	STX3	0.0470964	0.520452						RWDD2A	0.0377815	0.416867
	COG5	0.047195	0.520477						NDST2	0.0378084	0.416867
	IRF5	0.0472826	0.520477						FZD1	0.0379029	0.416867
	MNDA	0.0475245	0.521444						CYTH2	0.0379439	0.416867
	TERT	0.0476457	0.521444						SPTBN2	0.0381639	0.418472
	CD2BP2	0.0476469	0.521444						TPD52	0.0382965	0.419113
	RGS2	0.0479512	0.521452						CTSL1	0.038523	0.420778
	PRPF31	0.0479881	0.521452						AAK1	0.0388763	0.422043
	EEF1B2	0.0480307	0.521452						BFSP2	0.0390279	0.422043
	ADORA2B	0.0480353	0.521452						MAPK11	0.0390692	0.422043
	CREB3	0.0481965	0.521452						MRPL33	0.0390877	0.422043
	STON1	0.0482306	0.521452						CYP51A1	0.0391849	0.422043
	CTRL	0.0484309	0.521452						CAPZA1	0.0392052	0.422043
	DFFB	0.0484548	0.521452						RPE	0.0392454	0.422043
	SGMS1	0.0484772	0.521452						LEPREL2	0.0393016	0.422043
	CHAF1A	0.0488208	0.524138						ANG	0.0393102	0.422043
	PI3	0.0490663	0.524138						TFEC	0.0393875	0.422073
	CLP1	0.0491238	0.524138						SNAPC3	0.0396977	0.424593
	GNMT	0.0492571	0.524138						CDK7	0.0399201	0.426166
	SOCS2	0.0492659	0.524138						ERLIN2	0.0401732	0.42806
	VCAN	0.0493198	0.524138						ARFIP2	0.0402725	0.428312
	RBM12	0.0494509	0.524138						DNAJC13	0.0403699	0.428542
	SP1	0.049468	0.524138						ATP5H	0.0405213	0.429153
	TRIM37	0.0496949	0.525559						GNAZ	0.0405792	0.429153
	CEACAM1	0.0497897	0.525578						KIAA0564	0.0408691	0.429846
									HMBS	0.0408701	0.429846
									CCL2	0.0409975	0.429846
									ATP2A3	0.0410025	0.429846
									ZNF24	0.0410345	0.429846
									FUBP1	0.0411036	0.429846
									CGGBP1	0.0412414	0.429846
									BAI2	0.0412965	0.429846
									RASL10A	0.0414017	0.429846
									POU2AF1	0.0414044	0.429846
									H6PD	0.0414841	0.429885
									HIST1H2BM	0.0416029	0.430084
									NFKBIE	0.0416554	0.430084
									GIT2	0.0417514	0.430186
									RAB11A	0.0420078	0.430186
									PHACTR2	0.0420138	0.430186
									HIST1H2BE	0.0420447	0.430186
									PRMT3	0.0420454	0.430186
									SRP54	0.0422126	0.430753
									MARCKS	0.0422531	0.430753
									POLR2I	0.0425401	0.43157
									CTBP1	0.0425495	0.43157
									CCT2	0.0426728	0.43157
									FAM89B	0.0427112	0.43157
									CAMKK2	0.0430026	0.43157
									ID1	0.0430349	0.43157
									FEM1B	0.0430712	0.43157
									GANAB	0.043076	0.43157
									ARMCX2	0.0431838	0.43157
									UMOD	0.0432408	0.43157
									DEPDC5	0.0433614	0.43157
									ASTN2	0.0434435	0.43157
									SLC25A17	0.0435173	0.43157
									ARG2	0.0435226	0.43157
									PPP1R13B	0.0435488	0.43157
									ZMYM4	0.0435537	0.43157
									GOLGA8A	0.0436775	0.43204
									GUSB	0.043842	0.432522
									FAIM3	0.043879	0.432522
									OFD1	0.0439925	0.432887
									EIF1	0.0442063	0.434235
									AKT2	0.0444953	0.436191
									NPPB	0.0445613	0.436191
									STAT1	0.0446496	0.436191
									IL15	0.0447392	0.436191
									FEM1C	0.0449627	0.436191
									CLCN6	0.0449673	0.436191
									SERTAD2	0.045234	0.436191
									OAS1	0.0452941	0.436191
									TUBB2A	0.0453281	0.436191
									ZNF22	0.0453567	0.436191
									BLK	0.0454869	0.436191
									LAIR2	0.0455208	0.436191
									VIM	0.0455219	0.436191
									IGF2BP3	0.0455394	0.436191
									ZFX	0.0455618	0.436191
									TFAP2C	0.0458621	0.438324
									MADCAM1	0.0460166	0.439059
									NOVA2	0.0461671	0.439168
									MS4A1	0.0461832	0.439168
									BNIP3	0.0462813	0.439361
									BAZ2A	0.0465183	0.440048
									RPA1	0.046522	0.440048
									MLH3	0.0465981	0.440048
									PTGER2	0.0466647	0.440048
									HSP90AA1	0.0467836	0.440435
									PF4V1	0.0471524	0.44317
									OXT	0.0473547	0.443558
									TP53BP2	0.0475733	0.443558
									CCDC9	0.0475903	0.443558
									HSPE1	0.0476468	0.443558
									SIAH1	0.0476484	0.443558
									SLC25A20	0.0476641	0.443558
									C1orf63	0.047874	0.444135
									QKI	0.0479001	0.444135
									TRIB2	0.0479812	0.444135
									CTDP1	0.0480434	0.444135
									RYBP	0.0482598	0.444135
									TGFB1	0.0482698	0.444135
									P2RY10	0.0482755	0.444135
									NHP2L1	0.0486185	0.445792
									F5	0.0487194	0.445792
									RPL14	0.0490312	0.445792
									YWHAB	0.0492019	0.445792
									ELF1	0.0493781	0.445792
									RNF139	0.0494377	0.445792
									OR2H2	0.0494667	0.445792
									RPL27	0.0495439	0.445792
									ANP32B	0.0495973	0.445792
									KIAA0232	0.0496271	0.445792
									HSF4	0.04969	0.445792
									AIF1	0.0497331	0.445792
									ITGB3BP	0.0499704	0.445792
									SPIB	0.0499925	0.445792
