# Supplementary material for: Discovering gene expression signatures responding to tyrosine kinase inhibitor treatment in chronic myeloid leukemia
Source: BMC Med Genomics. 2016 Aug 12;9(Suppl 1):29. doi: 10.1186/s12920-016-0194-5 (PMC4989900; doi:10.1186/s12920-016-0194-5)
Supplement: Additional file 2: Table S2. — Lists of functional annotation terms of differentially expressed genes of each dataset (GSE14671, GSE2535, and GSE33224). (XLS 143 kb) [file 12920_2016_194_MOESM2_ESM.xls]

## Sheet: Table S2
Table S2. Lists of functional annotation terms of differentially expressed genes of each dataset (GSE14671, GSE2535, and GSE33224).

## Sheet: GSE14671
Category	Term	Count	%	PValue	FDR	Genes
GOTERM_BP_FAT	GO:0006952~defense response	54	0.810933	3.97e-10	6.98e-07	KLRC4, LY86, S100A9, TLR2, TLR3, HP, SGMS1, MMP25, CD48, CFP, LILRA2, CXCR4, LILRA3, HMOX1, AOAH, IL1B, SERPINA1, CFD, RAB27A, NCF2, RXRA, FOXN1, LYZ, NCR1, NLRP1, HLA-G, CCR7, LILRB3, LYST, MNDA, FAIM3, CTSG, NGF, ACVR1, FGR, ADORA2B, CLU, CALCOCO2, ITGB2, AZU1, SLC11A1, TNFRSF1B, TYROBP, TCIRG1, B4GALT1, CEBPB, MAP2K3, SAMHD1, MYO1F, S100A12, CYBB, MPO, ALOX5, CD14
KEGG_PATHWAY	hsa04142:Lysosome	25	0.375432	1.34e-09	1.61e-06	TCIRG1, SGSH, LAPTM4B, GM2A, PSAP, GUSB, ATP6V1H, CTSS, AP4S1, ATP6V0B, SLC11A1, CD68, TPP1, IGF2R, GALNS, SMPD1, CTSD, CTSC, ENTPD4, ATP6V0D1, GGA2, CLTCL1, CTSH, CLN5, CTSG
GOTERM_BP_FAT	GO:0016192~vesicle-mediated transport	47	0.705812	6.49e-08	0.000114	STX8, STON1, PDLIM7, HIP1R, CYTH1, BET1, NAPA, ARF6, EEA1, RIMS3, SLC11A1, CD93, GSN, ACTR1A, FCN1, SEC22B, FCER1G, EHD1, SAR1A, RBM12, RAB27A, SH3GL3, SEC23A, DNM3, STX4, STX3, GARS, ATP6V1H, MYO1F, VPS41, AP4S1, WIPI1, LIN7A, COG5, LRP1, VCP, ARRB2, IGF2R, LYST, TOM1, VAMP3, LRP8, LRP3, YKT6, CLTCL1, GGA2, CD14
GOTERM_BP_FAT	GO:0009611~response to wounding	42	0.630725	7.93e-07	0.00139569	ACHE, LY86, CLU, S100A9, TLR2, TLR3, NINJ1, ITGB2, SGMS1, MMRN1, SRF, MMP25, AZU1, CFP, SLC11A1, TNFRSF1B, CXCR4, GSN, HMOX1, AOAH, MAP3K1, IL1B, SERPINA1, CFD, ENTPD1, RAB27A, B4GALT1, CEBPB, MAP2K3, RXRA, LYZ, S100A12, PLAUR, CCR7, CYBB, F5, ADM, VCAN, ALOX5, CD14, ACVR1, NGF
GOTERM_BP_FAT	GO:0006954~inflammatory response	30	0.450518	2.22e-06	0.0039059	LY86, CLU, S100A9, TLR2, TLR3, ITGB2, SGMS1, MMP25, CFP, AZU1, SLC11A1, TNFRSF1B, CXCR4, AOAH, HMOX1, IL1B, SERPINA1, CFD, B4GALT1, CEBPB, MAP2K3, RXRA, LYZ, S100A12, CCR7, CYBB, ALOX5, CD14, NGF, ACVR1
GOTERM_BP_FAT	GO:0006955~immune response	48	0.720829	4.44e-06	0.00780427	LY86, CLU, TLR2, TFEB, TLR3, CALCOCO2, FCGRT, LY9, CHIT1, CFP, SLC11A1, TNFRSF1B, LILRA2, CXCR4, LILRA3, IL4R, ICOS, FCN1, FCER1G, IL1B, CD4, CFD, RAB27A, GTPBP1, CEBPB, NCF2, IL7, CD1C, SAMHD1, MYO1F, CTSS, PRKCD, HLA-G, IGSF6, GPI, CCR7, CYBB, OASL, FCAR, ETS1, LYST, LILRB3, FAIM3, CTSC, HLA-DPA1, KIR3DL1, CTSG, CD14
GOTERM_BP_FAT	GO:0007243~protein kinase cascade	30	0.450518	2.7e-05	0.0474291	ADORA2B, STK38, FPR1, MKNK2, TLR2, TLR3, RPS6KB2, PINK1, LPAR2, MAPKAPK2, TRIB1, MAP3K3, CXCR4, HMOX1, MAP3K1, ADRA2A, IL1B, PKD1, PRKACA, PRKACB, FCER1A, DGKQ, SOCS2, MAP2K3, MAP2K4, DAPK2, MAP4K4, RPS6KA3, DUSP2, MAPK13
GOTERM_BP_FAT	GO:0009617~response to bacterium	19	0.285328	0.000108	0.189059	FGR, LYZ, TLR2, TLR3, MYO1F, CHIT1, S100A12, TRIB1, AZU1, CFP, SLC11A1, PLA2G4A, ADM, LYST, IL1B, SERPINA1, CD14, CTSG, NGF
GOTERM_BP_FAT	GO:0010324~membrane invagination	20	0.300345	0.000192	0.3374	SH3GL3, DNM3, STON1, PDLIM7, HIP1R, ATP6V1H, EEA1, SLC11A1, LRP1, CD93, ARRB2, IGF2R, FCN1, FCER1G, TOM1, LRP8, EHD1, CLTCL1, LRP3, CD14
GOTERM_BP_FAT	GO:0006897~endocytosis	20	0.300345	0.000192	0.3374	SH3GL3, DNM3, STON1, PDLIM7, HIP1R, ATP6V1H, EEA1, SLC11A1, LRP1, CD93, ARRB2, IGF2R, FCN1, FCER1G, TOM1, LRP8, EHD1, CLTCL1, LRP3, CD14
GOTERM_BP_FAT	GO:0045860~positive regulation of protein kinase activity	20	0.300345	0.000228	0.401232	FCER1A, DGKQ, ADORA2B, MAP2K3, FPR1, TLR3, LPAR2, AZU1, SLC11A1, PDPK1, LRP1, CXCR4, DGKD, MAP3K1, ADRA2A, IL1B, PRKACA, CD4, LRP8, PRKACB
GOTERM_BP_FAT	GO:0045859~regulation of protein kinase activity	26	0.390449	0.000325	0.569769	ADORA2B, FPR1, TLR3, LPAR2, SFN, CCNG1, TRIB1, AZU1, SLC11A1, PDPK1, CXCR4, DGKD, MAP3K1, CDKN2D, ADRA2A, IL1B, CD4, PRKACA, PRKACB, FCER1A, DGKQ, MAP2K3, SH3BP5, LRP1, DUSP2, LRP8
GOTERM_BP_FAT	GO:0033674~positive regulation of kinase activity	20	0.300345	0.000358	0.627157	FCER1A, DGKQ, ADORA2B, MAP2K3, FPR1, TLR3, LPAR2, AZU1, SLC11A1, PDPK1, LRP1, CXCR4, DGKD, MAP3K1, ADRA2A, IL1B, PRKACA, CD4, LRP8, PRKACB
GOTERM_BP_FAT	GO:0042981~regulation of apoptosis	47	0.705812	0.00038	0.666997	MEF2C, WFS1, CLU, TLR2, FOXO3, SFN, SGMS1, PLAGL1, AZU1, VDR, CHD8, BAG1, HMOX1, CDKN2D, MAP3K1, IL1B, BCL6, TEX261, RASA1, TERT, PLAGL2, RAB27A, B4GALT1, TXNIP, CEBPB, TM2D1, SOCS2, IL7, MCF2, RXRA, SKP2, ADNP, MBD4, DAPK2, NLRP1, PLA2G4A, SSTR3, VCP, ETS1, BTG1, IGF2R, LYST, SMPD1, MPO, FAIM3, ACVR1, NGF
GOTERM_BP_FAT	GO:0001817~regulation of cytokine production	17	0.255294	0.000469	0.821523	FCER1A, CEBPB, ADORA2B, MAP2K3, TLR2, TLR3, KAT5, AZU1, SLC11A1, HMOX1, GLMN, IL1B, FCER1G, CD4, BCL6, SRGN, CD14
GOTERM_BP_FAT	GO:0043067~regulation of programmed cell death	47	0.705812	0.000471	0.825833	MEF2C, WFS1, CLU, TLR2, FOXO3, SFN, SGMS1, PLAGL1, AZU1, VDR, CHD8, BAG1, HMOX1, CDKN2D, MAP3K1, IL1B, BCL6, TEX261, RASA1, TERT, PLAGL2, RAB27A, B4GALT1, TXNIP, CEBPB, TM2D1, SOCS2, IL7, MCF2, RXRA, SKP2, ADNP, MBD4, DAPK2, NLRP1, PLA2G4A, SSTR3, VCP, ETS1, BTG1, IGF2R, LYST, SMPD1, MPO, FAIM3, ACVR1, NGF
GOTERM_BP_FAT	GO:0010941~regulation of cell death	47	0.705812	0.000509	0.891848	MEF2C, WFS1, CLU, TLR2, FOXO3, SFN, SGMS1, PLAGL1, AZU1, VDR, CHD8, BAG1, HMOX1, CDKN2D, MAP3K1, IL1B, BCL6, TEX261, RASA1, TERT, PLAGL2, RAB27A, B4GALT1, TXNIP, CEBPB, TM2D1, SOCS2, IL7, MCF2, RXRA, SKP2, ADNP, MBD4, DAPK2, NLRP1, PLA2G4A, SSTR3, VCP, ETS1, BTG1, IGF2R, LYST, SMPD1, MPO, FAIM3, ACVR1, NGF
GOTERM_BP_FAT	GO:0043549~regulation of kinase activity	26	0.390449	0.000539	0.944694	ADORA2B, FPR1, TLR3, LPAR2, SFN, CCNG1, TRIB1, AZU1, SLC11A1, PDPK1, CXCR4, DGKD, MAP3K1, CDKN2D, ADRA2A, IL1B, CD4, PRKACA, PRKACB, FCER1A, DGKQ, MAP2K3, SH3BP5, LRP1, DUSP2, LRP8
GOTERM_BP_FAT	GO:0051347~positive regulation of transferase activity	20	0.300345	0.000574	1.00579	FCER1A, DGKQ, ADORA2B, MAP2K3, FPR1, TLR3, LPAR2, AZU1, SLC11A1, PDPK1, LRP1, CXCR4, DGKD, MAP3K1, ADRA2A, IL1B, PRKACA, CD4, LRP8, PRKACB
GOTERM_BP_FAT	GO:0016044~membrane organization	27	0.405466	0.00062	1.08465	STX8, STON1, PDLIM7, HIP1R, NAPA, EEA1, SLC11A1, CD93, FCN1, FCER1G, EHD1, SH3GL3, SEC23A, DNM3, STX4, STX3, ATP6V1H, LRP1, ARRB2, IGF2R, TOM1, LRP8, VAMP3, CLTCL1, LRP3, CD14, SERP1
GOTERM_BP_FAT	GO:0042325~regulation of phosphorylation	31	0.465535	0.000639	1.11783	ADORA2B, FPR1, TLR3, LPAR2, ITGB2, SFN, CCNG1, TRIB1, AZU1, SLC11A1, PDPK1, MCM7, CXCR4, DGKD, CDKN2D, MAP3K1, ADRA2A, IL1B, CD4, PRKACA, PRKACB, FCER1A, DGKQ, MAP2K3, PRKCD, SH3BP5, VEGFC, DUSP2, LRP1, GLMN, LRP8
GOTERM_BP_FAT	GO:0007242~intracellular signaling cascade	65	0.976123	0.000682	1.19262	STK38, RAB5C, TLR2, TLR3, PINK1, RPS6KB2, LPAR2, RGL2, PDPK1, NISCH, EIF4EBP2, GSN, CXCR4, HMOX1, IL1B, PRKACA, PRKACB, RAB27B, RAPGEF1, SAR1A, RAB27A, SOCS2, DFFB, RXRA, MBD4, DAPK2, PRKCD, CRHR2, MAP4K4, SSTR3, ADM, NCOA6, GUCY1B3, RBM38, ARL4C, NGF, ADORA2B, MKNK2, FPR1, ARF6, MAPKAPK2, SFN, TRIB1, VDR, MAP3K3, DGKD, P2RY2, MAP3K1, ADRA2A, PKD1, RASA1, TYROBP, FCER1A, DGKQ, MCF2, MAP2K3, MAP2K…
GOTERM_BP_FAT	GO:0002274~myeloid leukocyte activation	8	0.120138	0.000863	1.5072	CD48, AZU1, SLC11A1, CD93, TLR2, TLR3, MYO1F, NDRG1
GOTERM_BP_FAT	GO:0051338~regulation of transferase activity	26	0.390449	0.000982	1.71433	ADORA2B, FPR1, TLR3, LPAR2, SFN, CCNG1, TRIB1, AZU1, SLC11A1, PDPK1, CXCR4, DGKD, MAP3K1, CDKN2D, ADRA2A, IL1B, CD4, PRKACA, PRKACB, FCER1A, DGKQ, MAP2K3, SH3BP5, LRP1, DUSP2, LRP8
GOTERM_BP_FAT	GO:0006968~cellular defense response	9	0.135155	0.00103211	1.80042	KLRC4, TCIRG1, NCF2, ADORA2B, MNDA, FAIM3, NCR1, HLA-G, TYROBP
GOTERM_BP_FAT	GO:0016310~phosphorylation	45	0.675777	0.00114129	1.98908	STK16, ADORA2B, FGR, STK38, MKNK2, FPR1, RPS6KB2, PINK1, LPAR2, MAPKAPK2, ATP6V0B, TRIB1, PDPK1, MAP3K3, CXCR4, MAP3K1, AAK1, ADRA2A, IL1B, PRKACA, PRKACB, ATP6V0D1, ATP5J, FCER1A, TCIRG1, PTPRE, PHKG2, MAP2K3, MAP2K4, ATP6V1H, RAF1, NADK, SCYL3, NDUFC1, DAPK2, PRKCD, MAP4K4, RPS6KA3, CSNK1D, MAPK13, BMP2K, GRK6, GRK5, ACVR1, NEK7
GOTERM_BP_FAT	GO:0019220~regulation of phosphate metabolic process	31	0.465535	0.00122062	2.12595	ADORA2B, FPR1, TLR3, LPAR2, ITGB2, SFN, CCNG1, TRIB1, AZU1, SLC11A1, PDPK1, MCM7, CXCR4, DGKD, CDKN2D, MAP3K1, ADRA2A, IL1B, CD4, PRKACA, PRKACB, FCER1A, DGKQ, MAP2K3, PRKCD, SH3BP5, VEGFC, DUSP2, LRP1, GLMN, LRP8
GOTERM_BP_FAT	GO:0051174~regulation of phosphorus metabolic process	31	0.465535	0.00122062	2.12595	ADORA2B, FPR1, TLR3, LPAR2, ITGB2, SFN, CCNG1, TRIB1, AZU1, SLC11A1, PDPK1, MCM7, CXCR4, DGKD, CDKN2D, MAP3K1, ADRA2A, IL1B, CD4, PRKACA, PRKACB, FCER1A, DGKQ, MAP2K3, PRKCD, SH3BP5, VEGFC, DUSP2, LRP1, GLMN, LRP8
GOTERM_BP_FAT	GO:0045080~positive regulation of chemokine biosynthetic process	4	0.0600691	0.00124211	2.16298	AZU1, HMOX1, TLR3, IL1B
GOTERM_BP_FAT	GO:0032642~regulation of chemokine production	5	0.0750863	0.00134694	2.34349	AZU1, ADORA2B, HMOX1, TLR3, IL1B
GOTERM_BP_FAT	GO:0042116~macrophage activation	5	0.0750863	0.00134694	2.34349	AZU1, SLC11A1, CD93, TLR2, TLR3
GOTERM_BP_FAT	GO:0006793~phosphorus metabolic process	52	0.780898	0.00135629	2.35958	IMPA1, STK38, RPS6KB2, PINK1, LPAR2, PDPK1, CXCR4, AAK1, IL1B, PRKACA, PRKACB, ATP6V0D1, ATP5J, PHKG2, ATP6V1H, SCYL3, NDUFC1, DAPK2, PRKCD, SACM1L, MAP4K4, BMP2K, ACVR1, NEK7, STK16, SSH1, ADORA2B, FGR, FPR1, MKNK2, MAPKAPK2, ATP6V0B, TRIB1, MAP3K3, MAP3K1, ADRA2A, FCER1A, TCIRG1, GPD1, PTPRE, MAP2K3, MAP2K4, PTPN4, RAF1, PTPN13, NADK, RPS6KA3, DUSP2, CSNK1D, MAPK13, GRK6, GRK5
GOTERM_BP_FAT	GO:0006796~phosphate metabolic process	52	0.780898	0.00135629	2.35958	IMPA1, STK38, RPS6KB2, PINK1, LPAR2, PDPK1, CXCR4, AAK1, IL1B, PRKACA, PRKACB, ATP6V0D1, ATP5J, PHKG2, ATP6V1H, SCYL3, NDUFC1, DAPK2, PRKCD, SACM1L, MAP4K4, BMP2K, ACVR1, NEK7, STK16, SSH1, ADORA2B, FGR, FPR1, MKNK2, MAPKAPK2, ATP6V0B, TRIB1, MAP3K3, MAP3K1, ADRA2A, FCER1A, TCIRG1, GPD1, PTPRE, MAP2K3, MAP2K4, PTPN4, RAF1, PTPN13, NADK, RPS6KA3, DUSP2, CSNK1D, MAPK13, GRK6, GRK5
GOTERM_BP_FAT	GO:0060627~regulation of vesicle-mediated transport	11	0.16519	0.00157355	2.73265	FCER1A, B4GALT1, AZU1, SLC11A1, PLA2G4A, STON1, ADORA2B, RAB5C, HMOX1, ARF6, RAB27B
GOTERM_BP_FAT	GO:0043065~positive regulation of apoptosis	28	0.420484	0.00166759	2.8937	TLR2, SFN, FOXO3, PLAGL1, VDR, HMOX1, MAP3K1, IL1B, BCL6, TEX261, PLAGL2, RAB27A, B4GALT1, TXNIP, CEBPB, TM2D1, MCF2, RXRA, SKP2, MBD4, DAPK2, NLRP1, PLA2G4A, SSTR3, ETS1, LYST, SMPD1, NGF
GOTERM_BP_FAT	GO:0033280~response to vitamin D	5	0.0750863	0.00174797	3.03117	VDR, PLA2G4A, CDKN2D, RXRA, IL1B
GOTERM_BP_FAT	GO:0043068~positive regulation of programmed cell death	28	0.420484	0.00183629	3.182	TLR2, SFN, FOXO3, PLAGL1, VDR, HMOX1, MAP3K1, IL1B, BCL6, TEX261, PLAGL2, RAB27A, B4GALT1, TXNIP, CEBPB, TM2D1, MCF2, RXRA, SKP2, MBD4, DAPK2, NLRP1, PLA2G4A, SSTR3, ETS1, LYST, SMPD1, NGF
GOTERM_BP_FAT	GO:0010942~positive regulation of cell death	28	0.420484	0.00198178	3.42999	TLR2, SFN, FOXO3, PLAGL1, VDR, HMOX1, MAP3K1, IL1B, BCL6, TEX261, PLAGL2, RAB27A, B4GALT1, TXNIP, CEBPB, TM2D1, MCF2, RXRA, SKP2, MBD4, DAPK2, NLRP1, PLA2G4A, SSTR3, ETS1, LYST, SMPD1, NGF
GOTERM_BP_FAT	GO:0006468~protein amino acid phosphorylation	38	0.570656	0.00236848	4.0862	STK16, ADORA2B, FGR, STK38, FPR1, MKNK2, RPS6KB2, PINK1, LPAR2, MAPKAPK2, TRIB1, PDPK1, MAP3K3, CXCR4, MAP3K1, AAK1, ADRA2A, IL1B, PRKACA, PRKACB, FCER1A, PTPRE, PHKG2, MAP2K3, MAP2K4, RAF1, SCYL3, DAPK2, PRKCD, MAP4K4, RPS6KA3, CSNK1D, MAPK13, BMP2K, GRK6, GRK5, ACVR1, NEK7
GOTERM_BP_FAT	GO:0019370~leukotriene biosynthetic process	5	0.0750863	0.00343302	5.87103	FCER1A, ALOX5AP, ALOX5, RNPEP, PLA2G5
GOTERM_BP_FAT	GO:0043450~alkene biosynthetic process	5	0.0750863	0.00343302	5.87103	FCER1A, ALOX5AP, ALOX5, RNPEP, PLA2G5
GOTERM_BP_FAT	GO:0042035~regulation of cytokine biosynthetic process	9	0.135155	0.0035977	6.14431	FCER1A, AZU1, CEBPB, HMOX1, MAP2K3, GLMN, TLR3, IL1B, CD4
GOTERM_BP_FAT	GO:0046456~icosanoid biosynthetic process	6	0.0901036	0.0036717	6.26688	FCER1A, PTGDS, ALOX5AP, ALOX5, RNPEP, PLA2G5
GOTERM_BP_FAT	GO:0045321~leukocyte activation	18	0.270311	0.00389914	6.64262	IL7, TLR2, MYO1F, TLR3, NCR1, PRKCD, ITGAM, CD48, AZU1, SLC11A1, CD93, CXCR4, RPL22, NDRG1, BCL6, CD4, KIR3DL1, RAB27A
GOTERM_BP_FAT	GO:0002886~regulation of myeloid leukocyte mediated immunity	4	0.0600691	0.00394497	6.71818	FCER1A, ADORA2B, HMOX1, FCER1G
GOTERM_BP_FAT	GO:0045073~regulation of chemokine biosynthetic process	4	0.0600691	0.00394497	6.71818	AZU1, HMOX1, TLR3, IL1B
GOTERM_BP_FAT	GO:0007568~aging	11	0.16519	0.00429554	7.29412	PLA2G4A, LRP1, SOCS2, ADM, GSN, RXRA, IL1B, CTSC, SRF, PRKCD, TERT
PANTHER_PATHWAY	P00032:Insulin/IGF pathway-mitogen activated protein kinase kinase/MAP kinase cascade	8	0.120138	0.00432096	4.63925	RPS6KA3, IRS2, IGF2R, MAP2K3, MAP2K4, RAF1, RPS6KB2, RASA1
GOTERM_BP_FAT	GO:0055080~cation homeostasis	20	0.300345	0.00433242	7.35451	SRI, SLC9A8, WFS1, ATP6V1H, LPAR2, HP, ITPR1, ANXA7, SLC11A1, VDR, CCR7, ALAS2, ADM, PYGM, CXCR4, SLC30A1, HMOX1, IL1B, SCO2, CLN5
GOTERM_BP_FAT	GO:0042742~defense response to bacterium	11	0.16519	0.00488214	8.25035	CFP, AZU1, SLC11A1, FGR, LYST, TLR2, LYZ, TLR3, MYO1F, CTSG, S100A12
GOTERM_BP_FAT	GO:0006690~icosanoid metabolic process	7	0.105121	0.0049805	8.40976	FCER1A, PLA2G4A, PTGDS, ALOX5AP, ALOX5, RNPEP, PLA2G5
GOTERM_BP_FAT	GO:0048193~Golgi vesicle transport	12	0.180207	0.00515408	8.69048	SEC23A, COG5, STX8, STX4, VCP, BET1, SEC22B, VPS41, NAPA, YKT6, SAR1A, WIPI1
GOTERM_BP_FAT	GO:0006636~unsaturated fatty acid biosynthetic process	6	0.0901036	0.00553095	9.29714	FCER1A, PTGDS, ALOX5AP, ALOX5, RNPEP, PLA2G5
GOTERM_BP_FAT	GO:0042108~positive regulation of cytokine biosynthetic process	7	0.105121	0.00553208	9.29895	FCER1A, AZU1, HMOX1, GLMN, TLR3, IL1B, CD4
KEGG_PATHWAY	hsa00564:Glycerophospholipid metabolism	10	0.150173	0.00576798	6.70401	CDS2, CHKA, GPD1, PLA2G4A, ACHE, DGKQ, DGKD, LYPLA1, PCYT1A, PLA2G5
GOTERM_BP_FAT	GO:0006691~leukotriene metabolic process	5	0.0750863	0.00597679	10.0099	FCER1A, ALOX5AP, ALOX5, RNPEP, PLA2G5
GOTERM_BP_FAT	GO:0002252~immune effector process	12	0.180207	0.00610051	10.2068	CFP, SLC11A1, LYST, CLU, FCN1, SAMHD1, FCER1G, MYO1F, LY9, CFD, PRKCD, RAB27A
PANTHER_PATHWAY	P04393:Ras Pathway	11	0.16519	0.0061677	6.56166	PDPK1, RPS6KA3, ETS1, MAPK13, MAP3K1, MAP2K3, MAP2K4, RAF1, MAPKAPK2, SRF, RGL2
GOTERM_BP_FAT	GO:0030003~cellular cation homeostasis	18	0.270311	0.00627576	10.4849	SRI, WFS1, ATP6V1H, LPAR2, HP, ITPR1, ANXA7, SLC11A1, VDR, CCR7, ALAS2, ADM, PYGM, CXCR4, SLC30A1, IL1B, SCO2, CLN5
GOTERM_BP_FAT	GO:0031328~positive regulation of cellular biosynthetic process	37	0.555639	0.0065353	10.8954	MEF2C, E2F1, ADORA2B, TFEB, TLR3, FOXO3, MED21, SRF, PLAGL1, AZU1, SLC11A1, CHD8, HMOX1, MAP3K1, IL1B, CD4, PLAGL2, EIF2B5, FCER1A, KLF7, IRS2, CEBPB, PCBD1, MAP2K3, RXRA, SMAD5, TTF1, KAT5, TNNI2, MED7, PLA2G4A, SP1, ETS1, NRL, NCOA6, GLMN, ACVR1
GOTERM_BP_FAT	GO:0043085~positive regulation of catalytic activity	30	0.450518	0.00658926	10.9805	MYL4, ADORA2B, GM2A, FPR1, TLR3, LPAR2, AZU1, VDR, SLC11A1, PDPK1, CXCR4, DGKD, P2RY2, MAP3K1, ADRA2A, IL1B, PRKACA, PSMD4, CD4, PRKACB, FCER1A, DGKQ, MAP2K3, NLRP1, CLPS, PSMD13, LRP1, VCP, PSMD11, LRP8
GOTERM_BP_FAT	GO:0032763~regulation of mast cell cytokine production	3	0.0450518	0.00664244	11.0643	HMOX1, FCER1G, BCL6
GOTERM_BP_FAT	GO:0000187~activation of MAPK activity	9	0.135155	0.00672519	11.1946	FCER1A, ADORA2B, CXCR4, MAP3K1, MAP2K3, ADRA2A, FPR1, IL1B, LPAR2
REACTOME_PATHWAY	REACT_11061:Signalling by NGF	16	0.240276	0.00674769	6.2572	MEF2C, IRS2, RAF1, RPS6KB2, MAPKAPK2, FOXO3, PRKCD, ITPR1, RPS6KA3, PDPK1, MAPK13, PRKACA, PRKACB, OMG, RAPGEF1, NGF
PANTHER_PATHWAY	P00046:Oxidative stress response	9	0.135155	0.00695204	7.36744	MEF2C, PLA2G4A, DUSP2, MAP3K3, MAPK13, MAP2K3, MAP2K4, MKNK2, MAPKAPK2
GOTERM_BP_FAT	GO:0043449~cellular alkene metabolic process	5	0.0750863	0.00704355	11.694	FCER1A, ALOX5AP, ALOX5, RNPEP, PLA2G5
GOTERM_BP_FAT	GO:0033559~unsaturated fatty acid metabolic process	7	0.105121	0.00745449	12.3348	FCER1A, PLA2G4A, PTGDS, ALOX5AP, ALOX5, RNPEP, PLA2G5
GOTERM_BP_FAT	GO:0006414~translational elongation	10	0.150173	0.00750139	12.4076	RPS25, RPL17, EEF1B2, RPL41, RPL31, RPL22, RPL3L, EEF2, RPS8, RPS24
GOTERM_BP_FAT	GO:0002697~regulation of immune effector process	10	0.150173	0.00750139	12.4076	FCER1A, CD37, ADORA2B, HMOX1, ATP6V1H, FCER1G, IL1B, BCL6, IL13RA1, NCR1
GOTERM_BP_FAT	GO:0002684~positive regulation of immune system process	17	0.255294	0.00756338	12.5039	FCER1A, ADORA2B, IL7, CLU, TLR2, TLR3, CFP, SLC11A1, CD37, HLX, IL4R, IL1B, FCER1G, CD4, BCL6, IL13RA1, CFD
GOTERM_BP_FAT	GO:0045087~innate immune response	12	0.180207	0.00756904	12.5126	CFP, SLC11A1, CYBB, NCF2, LYST, CLU, TLR2, SAMHD1, CALCOCO2, TLR3, CFD, RAB27A
GOTERM_BP_FAT	GO:0055066~di-, tri-valent inorganic cation homeostasis	17	0.255294	0.00789165	13.0117	SRI, WFS1, HP, LPAR2, ITPR1, ANXA7, SLC11A1, VDR, CCR7, ALAS2, ADM, PYGM, CXCR4, SLC30A1, HMOX1, IL1B, SCO2
GOTERM_BP_FAT	GO:0030595~leukocyte chemotaxis	6	0.0901036	0.0079717	13.1351	AZU1, LYST, S100A9, IL1B, ITGB2, ITGAM
GOTERM_BP_FAT	GO:0008654~phospholipid biosynthetic process	10	0.150173	0.00798727	13.159	CDS2, CHKA, PLA2G4A, IMPA1, PIGF, ADNP, PCYT1A, SGMS1, PLA2G5, PLAUR
GOTERM_BP_FAT	GO:0008219~cell death	38	0.570656	0.00809164	13.3196	MEF2C, E2F1, E2F2, LY86, CLU, ARF6, ITGB2, FOXO3, SFN, SGMS1, PDCD2, TNFRSF1B, NISCH, BAG1, CXCR4, TPP1, GSN, HMOX1, CDKN2D, MAP3K1, IL1B, SRGN, EBAG9, TM2D1, MCF2, DFFB, LYZ, GARS, RAF1, DAPK2, NLRP1, ITPR1, TNFRSF10C, VCP, CTSD, CD14, CLN5, NGF
GOTERM_BP_FAT	GO:0009891~positive regulation of biosynthetic process	37	0.555639	0.00812753	13.3748	MEF2C, E2F1, ADORA2B, TFEB, TLR3, FOXO3, MED21, SRF, PLAGL1, AZU1, SLC11A1, CHD8, HMOX1, MAP3K1, IL1B, CD4, PLAGL2, EIF2B5, FCER1A, KLF7, IRS2, CEBPB, PCBD1, MAP2K3, RXRA, SMAD5, TTF1, KAT5, TNNI2, MED7, PLA2G4A, SP1, ETS1, NRL, NCOA6, GLMN, ACVR1
GOTERM_BP_FAT	GO:0046474~glycerophospholipid biosynthetic process	8	0.120138	0.00824001	13.5475	CHKA, PLA2G4A, IMPA1, PIGF, ADNP, PCYT1A, PLA2G5, PLAUR
KEGG_PATHWAY	hsa04912:GnRH signaling pathway	12	0.180207	0.00841883	9.64464	PLA2G4A, MAP3K3, MAPK13, MAP3K1, MAP2K3, MAP2K4, RAF1, PRKACA, PRKACB, PRKCD, ITPR1, PLA2G5
GOTERM_BP_FAT	GO:0016265~death	38	0.570656	0.00881499	14.4251	MEF2C, E2F1, E2F2, LY86, CLU, ARF6, ITGB2, FOXO3, SFN, SGMS1, PDCD2, TNFRSF1B, NISCH, BAG1, CXCR4, TPP1, GSN, HMOX1, CDKN2D, MAP3K1, IL1B, SRGN, EBAG9, TM2D1, MCF2, DFFB, LYZ, GARS, RAF1, DAPK2, NLRP1, ITPR1, TNFRSF10C, VCP, CTSD, CD14, CLN5, NGF
GOTERM_BP_FAT	GO:0002237~response to molecule of bacterial origin	9	0.135155	0.00890465	14.5612	SLC11A1, PLA2G4A, ADM, TLR2, IL1B, SERPINA1, CD14, TRIB1, NGF
GOTERM_BP_FAT	GO:0006898~receptor-mediated endocytosis	7	0.105121	0.00897786	14.6721	LRP1, PDLIM7, ARRB2, HIP1R, IGF2R, CLTCL1, LRP3
REACTOME_PATHWAY	REACT_604:Hemostasis	19	0.285328	0.00930756	8.53771	STX4, PSAP, CLU, ITGB2, MMRN1, SIRPA, ITPR1, ITGAM, SLC7A7, PLAUR, CD48, VEGFC, F5, ITGAX, TUBA4A, FCER1G, SERPINA1, CFD, SRGN
GOTERM_BP_FAT	GO:0010557~positive regulation of macromolecule biosynthetic process	35	0.525604	0.00948604	15.4387	MEF2C, E2F1, TFEB, TLR3, FOXO3, MED21, SRF, PLAGL1, AZU1, SLC11A1, CHD8, HMOX1, MAP3K1, IL1B, CD4, PLAGL2, EIF2B5, FCER1A, KLF7, IRS2, CEBPB, PCBD1, MAP2K3, RXRA, SMAD5, TTF1, KAT5, TNNI2, MED7, SP1, ETS1, NRL, NCOA6, GLMN, ACVR1
GOTERM_BP_FAT	GO:0001775~cell activation	19	0.285328	0.00956374	15.5553	IL7, TLR2, TLR3, MYO1F, NCR1, PRKCD, ITGAM, CD48, AZU1, SLC11A1, CD93, CXCR4, RPL22, NDRG1, BCL6, CD4, ENTPD1, KIR3DL1, RAB27A
GOTERM_BP_FAT	GO:0043066~negative regulation of apoptosis	22	0.33038	0.00988031	16.0289	MEF2C, CEBPB, SOCS2, WFS1, IL7, CLU, ADNP, SKP2, SGMS1, AZU1, CHD8, BAG1, HMOX1, CDKN2D, MPO, IL1B, FAIM3, BCL6, RASA1, TERT, ACVR1, NGF
KEGG_PATHWAY	hsa04130:SNARE interactions in vesicular transport	7	0.105121	0.00993467	11.2878	STX8, STX4, STX3, BET1, SEC22B, VAMP3, YKT6
GOTERM_BP_FAT	GO:0060326~cell chemotaxis	6	0.0901036	0.00996184	16.1505	AZU1, LYST, S100A9, IL1B, ITGB2, ITGAM
PANTHER_PATHWAY	P05918:p38 MAPK pathway	8	0.120138	0.0103573	10.793	MEF2C, DUSP2, MAPK13, MAP2K3, MAP2K4, MKNK2, MAPKAPK2, SRF
GOTERM_BP_FAT	GO:0000165~MAPKKK cascade	14	0.210242	0.0103883	16.7836	FCER1A, ADORA2B, MAP2K3, MAP2K4, FPR1, LPAR2, MAPKAPK2, TRIB1, DUSP2, MAP3K3, CXCR4, MAP3K1, ADRA2A, IL1B
GOTERM_BP_FAT	GO:0044093~positive regulation of molecular function	32	0.480553	0.0104631	16.8942	MYL4, ADORA2B, GM2A, FPR1, TLR2, TLR3, LPAR2, AZU1, VDR, SLC11A1, PDPK1, CXCR4, DGKD, P2RY2, MAP3K1, ADRA2A, IL1B, CD4, PRKACA, PSMD4, PRKACB, FCER1A, DGKQ, MAP2K3, NLRP1, AMH, CLPS, PSMD13, LRP1, VCP, PSMD11, LRP8
GOTERM_BP_FAT	GO:0002822~regulation of adaptive immune response based on somatic recombination of immune receptors built from immunoglobulin superfamily domains	7	0.105121	0.0107118	17.261	FCER1A, SLC11A1, HLX, IL4R, FCER1G, IL1B, BCL6
GOTERM_BP_FAT	GO:0045623~negative regulation of T-helper cell differentiation	3	0.0450518	0.0108217	17.4226	HLX, IL4R, BCL6
GOTERM_BP_FAT	GO:0043371~negative regulation of CD4-positive, alpha beta T cell differentiation	3	0.0450518	0.0108217	17.4226	HLX, IL4R, BCL6
GOTERM_BP_FAT	GO:0006916~anti-apoptosis	15	0.225259	0.0110156	17.7069	MEF2C, CEBPB, SOCS2, IL7, CLU, SKP2, AZU1, BAG1, HMOX1, CDKN2D, MPO, IL1B, FAIM3, TERT, NGF
GOTERM_BP_FAT	GO:0030005~cellular di-, tri-valent inorganic cation homeostasis	16	0.240276	0.0110648	17.7789	SRI, WFS1, HP, LPAR2, ITPR1, ANXA7, SLC11A1, VDR, CCR7, ALAS2, ADM, PYGM, CXCR4, SLC30A1, IL1B, SCO2
GOTERM_BP_FAT	GO:0033554~cellular response to stress	31	0.465535	0.0111166	17.8546	ADORA2B, WFS1, SFN, FOXO3, TRIB1, FANCL, MCM7, HMOX1, CDKN2D, TFEC, MAP3K1, BCL6, POLG2, EIF2B5, FCER1A, ATG9A, RXRA, MAP2K4, MBD4, RAD52, KAT5, CSNK1D, VCP, ADM, NCOA6, MPO, CTSD, RBM38, PARP3, VCAN, CHAF1A
GOTERM_BP_FAT	GO:0043069~negative regulation of programmed cell death	22	0.33038	0.0114668	18.365	MEF2C, CEBPB, SOCS2, WFS1, IL7, CLU, ADNP, SKP2, SGMS1, AZU1, CHD8, BAG1, HMOX1, CDKN2D, MPO, IL1B, FAIM3, BCL6, RASA1, TERT, ACVR1, NGF
GOTERM_BP_FAT	GO:0002819~regulation of adaptive immune response	7	0.105121	0.0116622	18.6484	FCER1A, SLC11A1, HLX, IL4R, FCER1G, IL1B, BCL6
GOTERM_BP_FAT	GO:0060548~negative regulation of cell death	22	0.33038	0.0118131	18.8667	MEF2C, CEBPB, SOCS2, WFS1, IL7, CLU, ADNP, SKP2, SGMS1, AZU1, CHD8, BAG1, HMOX1, CDKN2D, MPO, IL1B, FAIM3, BCL6, RASA1, TERT, ACVR1, NGF
GOTERM_BP_FAT	GO:0016052~carbohydrate catabolic process	10	0.150173	0.0120888	19.264	GPD1, GPI, PYGM, GM2A, GUSB, HK3, PGD, MGAM, FUT4, CHIT1
BIOCARTA	h_mapkPathway:MAPKinase Signaling Pathway	12	0.180207	0.0124012	14.3316	MAP4K4, RPS6KA3, SP1, MAP3K3, MAPK13, MAP3K1, MAP2K3, MAP2K4, MKNK2, RAF1, RPS6KB2, MAPKAPK2
GOTERM_BP_FAT	GO:0001525~angiogenesis	12	0.180207	0.012449	19.7804	B4GALT1, VEGFC, GPI, TYMP, CXCR4, HMOX1, IL1B, ANPEP, SRF, CEACAM1, ANXA2, ACVR1
GOTERM_BP_FAT	GO:0050900~leukocyte migration	7	0.105121	0.0126705	20.0963	B4GALT1, AZU1, LYST, S100A9, IL1B, ITGB2, ITGAM
GOTERM_BP_FAT	GO:0032760~positive regulation of tumor necrosis factor production	4	0.0600691	0.0131792	20.8175	TLR2, FCER1G, TLR3, CD14
GOTERM_BP_FAT	GO:0006888~ER to Golgi vesicle-mediated transport	6	0.0901036	0.0135472	21.3354	SEC23A, VCP, BET1, SEC22B, YKT6, SAR1A
GOTERM_BP_FAT	GO:0042060~wound healing	14	0.210242	0.0138747	21.7937	B4GALT1, NINJ1, MMRN1, SRF, PLAUR, SLC11A1, F5, GSN, MAP3K1, HMOX1, IL1B, SERPINA1, ENTPD1, RAB27A
GOTERM_BP_FAT	GO:0010033~response to organic substance	37	0.555639	0.0138853	21.8086	TLR2, TLR3, CALCOCO2, SRF, TRIB1, CD48, SLC11A1, PDPK1, ACSL1, EIF4EBP2, DGKD, GSN, HMOX1, IL1B, CD4, PRKACA, SERPINA1, PRKACB, EIF2B5, TXNIP, IRS2, DGKQ, SOCS2, RXRA, PLA2G4A, GRM2, VCP, ADM, PYGM, NCOA6, SMPD1, ABAT, CA4, CTSC, PLA2G5, CD14, NGF
GOTERM_BP_FAT	GO:0010551~regulation of specific transcription from RNA polymerase II promoter	9	0.135155	0.0147885	23.0589	MEF2C, VDR, DGKQ, ETS1, MAP3K1, RXRA, TFEB, KAT5, SRF
KEGG_PATHWAY	hsa04910:Insulin signaling pathway	14	0.210242	0.0151969	16.7816	IRS2, SOCS2, PHKG2, PRKAB1, MKNK2, RPS6KB2, RAF1, PDPK1, PYGM, INPP5K, HK3, PRKACA, PRKACB, RAPGEF1
GOTERM_BP_FAT	GO:0032496~response to lipopolysaccharide	8	0.120138	0.0157707	24.3974	SLC11A1, PLA2G4A, ADM, IL1B, SERPINA1, CD14, TRIB1, NGF
GOTERM_BP_FAT	GO:0032147~activation of protein kinase activity	10	0.150173	0.0158604	24.5185	AZU1, SLC11A1, PDPK1, LRP1, DGKQ, DGKD, MAP3K1, TLR3, PRKACA, PRKACB
GOTERM_BP_FAT	GO:0045628~regulation of T-helper 2 cell differentiation	3	0.0450518	0.0158685	24.5295	HLX, IL4R, BCL6
GOTERM_BP_FAT	GO:0046639~negative regulation of alpha-beta T cell differentiation	3	0.0450518	0.0158685	24.5295	HLX, IL4R, BCL6
GOTERM_BP_FAT	GO:0002699~positive regulation of immune effector process	6	0.0901036	0.0163672	25.1995	FCER1A, CD37, ADORA2B, FCER1G, IL1B, IL13RA1
GOTERM_BP_FAT	GO:0002703~regulation of leukocyte mediated immunity	7	0.105121	0.0173162	26.4591	FCER1A, ADORA2B, HMOX1, FCER1G, IL1B, BCL6, NCR1
GOTERM_BP_FAT	GO:0031667~response to nutrient levels	14	0.210242	0.0175239	26.7321	SUOX, ATG9A, RXRA, VDR, PLA2G4A, CLPS, ACSL1, ADM, GSN, HMOX1, CDKN2D, CTSD, IL1B, ALOX5
GOTERM_BP_FAT	GO:0009991~response to extracellular stimulus	15	0.225259	0.0185879	28.1157	SUOX, ATG9A, ADORA2B, RXRA, VDR, PLA2G4A, CLPS, ACSL1, ADM, GSN, HMOX1, CDKN2D, CTSD, IL1B, ALOX5
GOTERM_BP_FAT	GO:0045017~glycerolipid biosynthetic process	8	0.120138	0.0191141	28.7907	CHKA, PLA2G4A, IMPA1, PIGF, ADNP, PCYT1A, PLA2G5, PLAUR
GOTERM_BP_FAT	GO:0032680~regulation of tumor necrosis factor production	5	0.0750863	0.0202194	30.1894	AZU1, TLR2, FCER1G, TLR3, CD14
GOTERM_BP_FAT	GO:0051050~positive regulation of transport	15	0.225259	0.0206062	30.6727	FCER1A, ACHE, IRS2, ADORA2B, CREB3, WFS1, PINK1, AZU1, SLC11A1, VEGFC, PLA2G4A, GLMN, IL1B, PRKACA, SERP1
GOTERM_BP_FAT	GO:0006935~chemotaxis	12	0.180207	0.0211049	31.2912	AZU1, TYMP, CCR7, CREB3, CXCR4, LYST, S100A9, FPR1, IL1B, ITGB2, ITGAM, PLAUR
GOTERM_BP_FAT	GO:0042330~taxis	12	0.180207	0.0211049	31.2912	AZU1, TYMP, CCR7, CREB3, CXCR4, LYST, S100A9, FPR1, IL1B, ITGB2, ITGAM, PLAUR
GOTERM_BP_FAT	GO:0043304~regulation of mast cell degranulation	3	0.0450518	0.021719	32.0456	FCER1A, ADORA2B, HMOX1
GOTERM_BP_FAT	GO:0002825~regulation of T-helper 1 type immune response	3	0.0450518	0.021719	32.0456	SLC11A1, HLX, IL4R
GOTERM_BP_FAT	GO:0001774~microglial cell activation	3	0.0450518	0.021719	32.0456	AZU1, TLR2, TLR3
GOTERM_BP_FAT	GO:0010149~senescence	3	0.0450518	0.021719	32.0456	SRF, PRKCD, TERT
KEGG_PATHWAY	hsa04010:MAPK signaling pathway	22	0.33038	0.0218873	23.3159	MEF2C, MAP2K3, MAP2K4, MKNK2, RAF1, MAPKAPK2, SRF, MAP4K4, RPS6KA3, PLA2G4A, DUSP2, ARRB2, MAP3K3, MAPK13, MAP3K1, IL1B, PRKACA, PRKACB, PLA2G5, CD14, RASA1, NGF
GOTERM_BP_FAT	GO:0050878~regulation of body fluid levels	11	0.16519	0.0224564	32.9412	ANXA7, GPI, F5, WFS1, SLC22A4, SERPINA1, ENTPD1, MMRN1, RAB27A, PLAUR, ANXA2
GOTERM_BP_FAT	GO:0043405~regulation of MAP kinase activity	11	0.16519	0.0224564	32.9412	FCER1A, DUSP2, ADORA2B, CXCR4, MAP3K1, MAP2K3, ADRA2A, FPR1, IL1B, LPAR2, TRIB1
GOTERM_BP_FAT	GO:0046486~glycerolipid metabolic process	12	0.180207	0.0228953	33.469	CHKA, GPD1, PLA2G4A, IMPA1, PIGF, DGKD, SLC22A4, ADNP, PCYT1A, PLA2G5, SACM1L, PLAUR
GOTERM_BP_FAT	GO:0043406~positive regulation of MAP kinase activity	9	0.135155	0.0230873	33.6986	FCER1A, ADORA2B, CXCR4, MAP3K1, MAP2K3, ADRA2A, FPR1, IL1B, LPAR2
GOTERM_BP_FAT	GO:0006909~phagocytosis	6	0.0901036	0.0231192	33.7367	SLC11A1, LRP1, CD93, FCN1, FCER1G, CD14
GOTERM_BP_FAT	GO:0050801~ion homeostasis	23	0.345397	0.0234209	34.0958	SRI, SLC9A8, HCN2, WFS1, ATP6V1H, LPAR2, HP, ITPR1, ANXA7, SLC11A1, VDR, CCR7, ALAS2, ADM, PYGM, CXCR4, SLC30A1, HMOX1, P2RY2, IL1B, SCO2, CLN5, EIF2B5
GOTERM_BP_FAT	GO:0006461~protein complex assembly	27	0.405466	0.0241187	34.9195	STK16, E2F2, COX11, STON1, XPO6, SLC7A7, GSN, DGKD, MAP3K1, ALOX5AP, CDA, GNMT, SCO2, STX4, DARS, PCBD1, PRKAB1, TTF1, GAS7, LIN7A, MED7, VCP, NCOA6, SMARCA5, TUBA4A, VAMP3, CHAF1A
GOTERM_BP_FAT	GO:0070271~protein complex biogenesis	27	0.405466	0.0241187	34.9195	STK16, E2F2, COX11, STON1, XPO6, SLC7A7, GSN, DGKD, MAP3K1, ALOX5AP, CDA, GNMT, SCO2, STX4, DARS, PCBD1, PRKAB1, TTF1, GAS7, LIN7A, MED7, VCP, NCOA6, SMARCA5, TUBA4A, VAMP3, CHAF1A
GOTERM_BP_FAT	GO:0042592~homeostatic process	37	0.555639	0.0242563	35.0806	SRI, SLC9A8, WFS1, HP, LPAR2, FOXO3, SRF, ANXA7, VDR, SLC11A1, ALAS2, CXCR4, TPP1, SLC30A1, HMOX1, P2RY2, IL1B, BCL6, QSOX1, TERT, SCO2, EIF2B5, RPS24, HCN2, P4HB, IRS2, IL7, SMAD5, ATP6V1H, ITPR1, PLA2G4A, CCR7, SP1, ADM, PYGM, TXNRD1, CLN5
KEGG_PATHWAY	hsa04640:Hematopoietic cell lineage	10	0.150173	0.0249963	26.1894	CD37, IL7, IL4R, CD1C, IL1B, ANPEP, CD4, CSF2RA, ITGAM, CD14
GOTERM_BP_FAT	GO:0034220~ion transmembrane transport	6	0.0901036	0.0250501	36.0037	TCIRG1, SLC11A1, ATP6V1H, ATP6V0D1, ATP6V0B, ATP5J
GOTERM_BP_FAT	GO:0034101~erythrocyte homeostasis	6	0.0901036	0.0250501	36.0037	ALAS2, SP1, HMOX1, SMAD5, BCL6, RPS24
GOTERM_BP_FAT	GO:0032755~positive regulation of interleukin-6 production	4	0.0600691	0.025385	36.3893	ADORA2B, TLR2, TLR3, IL1B
GOTERM_BP_FAT	GO:0044270~nitrogen compound catabolic process	7	0.105121	0.0262891	37.4196	HMOX1, UPP1, CDA, MBD4, ENTPD4, ENTPD1, ABCC6
GOTERM_BP_FAT	GO:0002443~leukocyte mediated immunity	8	0.120138	0.0272298	38.4748	SLC11A1, LYST, CLU, FCER1G, MYO1F, LY9, PRKCD, RAB27A
GOTERM_BP_FAT	GO:0016477~cell migration	17	0.255294	0.0273922	38.6552	B4GALT1, S100P, S100A9, ITGB2, SCYL3, SRF, ITGAM, AZU1, VEGFC, CXCR4, BTG1, LYST, IL1B, VCAN, LRP8, CEACAM1, ACVR1
GOTERM_BP_FAT	GO:0042439~ethanolamine and derivative metabolic process	5	0.0750863	0.0275258	38.8033	CHKA, PLA2G4A, ACHE, PCYT1A, PLA2G5
GOTERM_BP_FAT	GO:0017157~regulation of exocytosis	5	0.0750863	0.0275258	38.8033	FCER1A, B4GALT1, ADORA2B, HMOX1, RAB27B
GOTERM_BP_FAT	GO:0008610~lipid biosynthetic process	19	0.285328	0.0281537	39.4948	FCER1A, CHKA, IMPA1, UGCG, PRKAB1, ADNP, SGMS1, PLAUR, CDS2, PLA2G4A, PIGF, ADM, PTGDS, ALOX5AP, SMPD1, PCYT1A, ALOX5, RNPEP, PLA2G5
GOTERM_BP_FAT	GO:0002696~positive regulation of leukocyte activation	9	0.135155	0.0282756	39.6282	FCER1A, ADORA2B, IL7, HLX, IL4R, IL1B, BCL6, CD4, IL13RA1
GOTERM_BP_FAT	GO:0043300~regulation of leukocyte degranulation	3	0.0450518	0.0283129	39.669	FCER1A, ADORA2B, HMOX1
GOTERM_BP_FAT	GO:0048514~blood vessel morphogenesis	14	0.210242	0.0286872	40.0765	B4GALT1, VEGFC, GPI, TYMP, CXCR4, HMOX1, GLMN, IL1B, ANPEP, SRF, RASA1, CEACAM1, ACVR1, ANXA2
GOTERM_BP_FAT	GO:0012501~programmed cell death	31	0.465535	0.0286986	40.0889	MEF2C, E2F1, E2F2, LY86, CLU, ARF6, ITGB2, FOXO3, SFN, SGMS1, PDCD2, TNFRSF1B, NISCH, BAG1, CXCR4, GSN, CDKN2D, MAP3K1, IL1B, SRGN, EBAG9, TM2D1, MCF2, DFFB, RAF1, DAPK2, NLRP1, TNFRSF10C, VCP, CD14, NGF
GOTERM_BP_FAT	GO:0019725~cellular homeostasis	25	0.375432	0.0290799	40.5013	SRI, HCN2, P4HB, WFS1, ATP6V1H, HP, LPAR2, SRF, ITPR1, ANXA7, SLC11A1, VDR, CCR7, ALAS2, PYGM, ADM, CXCR4, SLC30A1, P2RY2, IL1B, TXNRD1, QSOX1, CLN5, SCO2, EIF2B5
PANTHER_PATHWAY	P00047:PDGF signaling pathway	15	0.225259	0.0293728	27.8947	MKNK2, RPS6KB2, RAF1, MAPKAPK2, SRF, PRKCD, ITPR1, ARHGAP26, RPS6KA3, PDPK1, MAP3K3, ETS1, PRKACA, PRKACB, RASA1
GOTERM_BP_FAT	GO:0016051~carbohydrate biosynthetic process	9	0.135155	0.029689	41.1546	B4GALT1, MGAT2, GPD1, GPI, CHST7, PHKG2, PGD, GYG1, PMM1
GOTERM_BP_FAT	GO:0034637~cellular carbohydrate biosynthetic process	7	0.105121	0.0298574	41.3341	B4GALT1, GPD1, GPI, PHKG2, PGD, GYG1, PMM1
GOTERM_BP_FAT	GO:0043413~biopolymer glycosylation	10	0.150173	0.0309334	42.4684	GALNT3, B4GALT1, MGAT2, CD37, ST6GALNAC4, ST3GAL4, FUT4, CD4, ST6GALNAC2, SERP1
GOTERM_BP_FAT	GO:0006486~protein amino acid glycosylation	10	0.150173	0.0309334	42.4684	GALNT3, B4GALT1, MGAT2, CD37, ST6GALNAC4, ST3GAL4, FUT4, CD4, ST6GALNAC2, SERP1
GOTERM_BP_FAT	GO:0070085~glycosylation	10	0.150173	0.0309334	42.4684	GALNT3, B4GALT1, MGAT2, CD37, ST6GALNAC4, ST3GAL4, FUT4, CD4, ST6GALNAC2, SERP1
GOTERM_BP_FAT	GO:0006873~cellular ion homeostasis	21	0.315363	0.0313787	42.9317	SRI, HCN2, WFS1, ATP6V1H, LPAR2, HP, ITPR1, ANXA7, SLC11A1, VDR, CCR7, ALAS2, ADM, PYGM, CXCR4, SLC30A1, P2RY2, IL1B, SCO2, CLN5, EIF2B5
GOTERM_BP_FAT	GO:0019318~hexose metabolic process	13	0.195225	0.031696	43.2598	B4GALT1, GPD1, GPI, IRS2, NISCH, PYGM, HK3, PHKG2, PGD, FUT4, GYG1, PMM1, SERP1
GOTERM_BP_FAT	GO:0002449~lymphocyte mediated immunity	7	0.105121	0.0317549	43.3205	SLC11A1, LYST, CLU, FCER1G, LY9, PRKCD, RAB27A
GOTERM_BP_FAT	GO:0009615~response to virus	9	0.135155	0.0326601	44.2455	ABCE1, CREBZF, FGR, CXCR4, LYST, SAMHD1, TLR3, IFNGR1, ISG20
GOTERM_BP_FAT	GO:0002263~cell activation during immune response	5	0.0750863	0.0331651	44.7555	SLC11A1, TLR2, TLR3, MYO1F, RAB27A
GOTERM_BP_FAT	GO:0002366~leukocyte activation during immune response	5	0.0750863	0.0331651	44.7555	SLC11A1, TLR2, TLR3, MYO1F, RAB27A
GOTERM_BP_FAT	GO:0032675~regulation of interleukin-6 production	5	0.0750863	0.0331651	44.7555	CEBPB, ADORA2B, TLR2, TLR3, IL1B
GOTERM_BP_FAT	GO:0055072~iron ion homeostasis	5	0.0750863	0.0331651	44.7555	SRI, SLC11A1, ALAS2, HMOX1, HP
BIOCARTA	h_keratinocytePathway:Keratinocyte Differentiation	7	0.105121	0.0334911	34.4439	SP1, ETS1, MAPK13, MAP3K1, MAP2K3, MAP2K4, RAF1
GOTERM_BP_FAT	GO:0048870~cell motility	18	0.270311	0.0339858	45.5747	B4GALT1, S100P, S100A9, ITGB2, SCYL3, SRF, ITGAM, AZU1, VEGFC, CXCR4, BTG1, ETS1, LYST, IL1B, VCAN, LRP8, CEACAM1, ACVR1
GOTERM_BP_FAT	GO:0051674~localization of cell	18	0.270311	0.0339858	45.5747	B4GALT1, S100P, S100A9, ITGB2, SCYL3, SRF, ITGAM, AZU1, VEGFC, CXCR4, BTG1, ETS1, LYST, IL1B, VCAN, LRP8, CEACAM1, ACVR1
GOTERM_BP_FAT	GO:0006412~translation	19	0.285328	0.0346169	46.1969	RPL17, EEF1B2, DARS, MRPS14, GARS, RPS6KB2, EEF2, RPS8, RPS25, WARS, EIF4EBP2, RPL41, RPL22, RPL31, EIF1AX, RPL3L, POLG2, RPS24, EIF2B5
GOTERM_BP_FAT	GO:0033003~regulation of mast cell activation	3	0.0450518	0.035593	47.146	FCER1A, ADORA2B, HMOX1
GOTERM_BP_FAT	GO:0050867~positive regulation of cell activation	9	0.135155	0.0358278	47.372	FCER1A, ADORA2B, IL7, HLX, IL4R, IL1B, BCL6, CD4, IL13RA1
GOTERM_BP_FAT	GO:0055082~cellular chemical homeostasis	21	0.315363	0.03614	47.671	SRI, HCN2, WFS1, ATP6V1H, LPAR2, HP, ITPR1, ANXA7, SLC11A1, VDR, CCR7, ALAS2, ADM, PYGM, CXCR4, SLC30A1, P2RY2, IL1B, SCO2, CLN5, EIF2B5
KEGG_PATHWAY	hsa04664:Fc epsilon RI signaling pathway	9	0.135155	0.0373177	36.6332	FCER1A, PLA2G4A, MAPK13, MAP2K3, MAP2K4, RAF1, FCER1G, PRKCD, PLA2G5
GOTERM_BP_FAT	GO:0051240~positive regulation of multicellular organismal process	15	0.225259	0.0393029	50.6113	B4GALT1, SLC11A1, PLA2G4A, ADORA2B, ADM, HMOX1, TLR2, TLR3, PINK1, FCER1G, IL1B, ALOX5, SRF, CD14, ACVR1
GOTERM_BP_FAT	GO:0006915~apoptosis	30	0.450518	0.0393783	50.6794	MEF2C, E2F1, E2F2, LY86, CLU, ARF6, ITGB2, FOXO3, SFN, SGMS1, PDCD2, TNFRSF1B, NISCH, BAG1, CXCR4, GSN, MAP3K1, IL1B, SRGN, EBAG9, TM2D1, MCF2, DFFB, RAF1, DAPK2, NLRP1, TNFRSF10C, VCP, CD14, NGF
GOTERM_BP_FAT	GO:0010604~positive regulation of macromolecule metabolic process	40	0.600691	0.0396691	50.9415	MEF2C, E2F1, WFS1, TFEB, TLR3, FOXO3, MED21, SRF, PLAGL1, AZU1, SLC11A1, CHD8, HMOX1, MAP3K1, IL1B, CD4, PSMD4, PLAGL2, EIF2B5, FCER1A, KLF7, IRS2, CEBPB, PCBD1, MAP2K3, RXRA, SMAD5, TTF1, KAT5, TNNI2, MED7, VEGFC, PSMD13, SP1, ETS1, PSMD11, NRL, NCOA6, GLMN, ACVR1
GOTERM_BP_FAT	GO:0005996~monosaccharide metabolic process	14	0.210242	0.040345	51.5454	B4GALT1, GPD1, GPI, IRS2, NISCH, CHST7, PYGM, HK3, PHKG2, PGD, FUT4, GYG1, PMM1, SERP1
GOTERM_BP_FAT	GO:0001568~blood vessel development	15	0.225259	0.0411554	52.2603	B4GALT1, VEGFC, GPI, TYMP, CXCR4, HMOX1, GLMN, IL1B, PKD1, ANPEP, SRF, RASA1, CEACAM1, ACVR1, ANXA2
GOTERM_BP_FAT	GO:0019637~organophosphate metabolic process	13	0.195225	0.0413238	52.4076	CDS2, CHKA, GPD1, PLA2G4A, IMPA1, PIGF, SMPD1, ADNP, PCYT1A, SGMS1, PLA2G5, PLAUR, SACM1L
GOTERM_BP_FAT	GO:0043603~cellular amide metabolic process	6	0.0901036	0.0414515	52.5191	NAMPT, GPD1, ARG1, ARG2, PGD, NADK
BIOCARTA	h_fcer1Pathway:Fc Epsilon Receptor I Signaling in Mast Cells	6	0.0901036	0.041587	40.9352	FCER1A, PLA2G4A, MAP3K1, MAP2K4, RAF1, FCER1G
GOTERM_BP_FAT	GO:0008283~cell proliferation	23	0.345397	0.0427304	53.6213	E2F1, ACHE, IRS2, PDXK, LY86, RXRA, FOXN1, SKP2, RAF1, SFN, CBFA2T3, MXD1, PRKCD, ITGAM, ISG20, ANXA7, SLC11A1, VEGFC, MCM7, LRP1, CXCR4, HMOX1, TXNRD1
PANTHER_PATHWAY	P00026:Heterotrimeric G-protein signaling pathway-Gi alpha and Gs alpha mediated pathway	14	0.210242	0.0431576	38.3659	ADORA2B, CREB3, PHKG2, SSTR3, GRM2, PYGM, ARRB2, RGS2, GRK6, ADRA2A, PRKACA, GRK5, PRKACB, CLTCL1
GOTERM_BP_FAT	GO:0002828~regulation of T-helper 2 type immune response	3	0.0450518	0.043505	54.2772	HLX, IL4R, BCL6
GOTERM_BP_FAT	GO:0045622~regulation of T-helper cell differentiation	3	0.0450518	0.043505	54.2772	HLX, IL4R, BCL6
REACTOME_PATHWAY	REACT_474:Metabolism of carbohydrates	9	0.135155	0.0439535	34.8821	SLC25A12, GPI, PYGM, HK3, PHKG2, PGD, MGAM, TKT, GYG1
GOTERM_BP_FAT	GO:0009101~glycoprotein biosynthetic process	11	0.16519	0.0440139	54.7033	GALNT3, B4GALT1, MGAT2, CD37, ST6GALNAC4, CHST7, ST3GAL4, FUT4, CD4, ST6GALNAC2, SERP1
GOTERM_BP_FAT	GO:0009100~glycoprotein metabolic process	13	0.195225	0.044019	54.7076	GALNT3, SGSH, B4GALT1, ACHE, ST6GALNAC2, MGAT2, CD37, ST6GALNAC4, CHST7, ST3GAL4, FUT4, CD4, SERP1
GOTERM_BP_FAT	GO:0051046~regulation of secretion	13	0.195225	0.044019	54.7076	B4GALT1, FCER1A, VEGFC, ACHE, ADORA2B, HMOX1, GLMN, PINK1, IL1B, RAB27B, SRGN, NGF, SERP1
GOTERM_BP_FAT	GO:0050727~regulation of inflammatory response	7	0.105121	0.0447828	55.3401	FCER1A, PLA2G4A, TNFRSF1B, ADORA2B, AOAH, FCER1G, BCL6
GOTERM_BP_FAT	GO:0048878~chemical homeostasis	26	0.390449	0.0454949	55.9222	SRI, SLC9A8, WFS1, LPAR2, HP, FOXO3, ANXA7, VDR, SLC11A1, ALAS2, SLC30A1, CXCR4, HMOX1, P2RY2, IL1B, SCO2, EIF2B5, HCN2, IRS2, ATP6V1H, ITPR1, CCR7, PLA2G4A, ADM, PYGM, CLN5
GOTERM_BP_FAT	GO:0015985~energy coupled proton transport, down electrochemical gradient	5	0.0750863	0.046322	56.5894	TCIRG1, ATP6V1H, ATP6V0D1, ATP6V0B, ATP5J
GOTERM_BP_FAT	GO:0015986~ATP synthesis coupled proton transport	5	0.0750863	0.046322	56.5894	TCIRG1, ATP6V1H, ATP6V0D1, ATP6V0B, ATP5J
GOTERM_BP_FAT	GO:0034655~nucleobase, nucleoside, nucleotide and nucleic acid catabolic process	6	0.0901036	0.0470944	57.2039	UPP1, CDA, MBD4, ENTPD4, ENTPD1, ABCC6
GOTERM_BP_FAT	GO:0034656~nucleobase, nucleoside and nucleotide catabolic process	6	0.0901036	0.0470944	57.2039	UPP1, CDA, MBD4, ENTPD4, ENTPD1, ABCC6
GOTERM_BP_FAT	GO:0016197~endosome transport	6	0.0901036	0.0470944	57.2039	LYST, TOM1, EEA1, EHD1, YKT6, WIPI1
GOTERM_BP_FAT	GO:0046700~heterocycle catabolic process	7	0.105121	0.0472345	57.3144	HMOX1, HAL, CDA, MBD4, ENTPD4, ENTPD1, ABCC6
PANTHER_PATHWAY	P00031:Inflammation mediated by chemokine and cytokine signaling pathway	21	0.315363	0.0475892	41.4259	FGR, CYTH1, FPR1, RAF1, ITGB2, PRKCD, ITPR1, ITGAM, PLA2G4A, CCR7, PDPK1, ARRB2, MAP3K3, CXCR4, ACTR1A, ALOX5AP, GRK6, PRKACA, GRK5, PRKACB, IFNGR1
GOTERM_BP_FAT	GO:0006576~biogenic amine metabolic process	8	0.120138	0.0476125	57.6114	CHKA, PLA2G4A, ACHE, ACADM, SULT1B1, SLC22A4, PCYT1A, PLA2G5
GOTERM_BP_FAT	GO:0006917~induction of apoptosis	18	0.270311	0.0478116	57.767	CEBPB, TM2D1, MCF2, TLR2, MBD4, SFN, FOXO3, DAPK2, NLRP1, PLAGL1, VDR, SSTR3, ETS1, HMOX1, LYST, RAB27A, PLAGL2, NGF
GOTERM_BP_FAT	GO:0012502~induction of programmed cell death	18	0.270311	0.0480373	57.9428	CEBPB, TM2D1, MCF2, TLR2, MBD4, SFN, FOXO3, DAPK2, NLRP1, PLAGL1, VDR, SSTR3, ETS1, HMOX1, LYST, RAB27A, PLAGL2, NGF
GOTERM_BP_FAT	GO:0007626~locomotory behavior	16	0.240276	0.0482945	58.1423	CREB3, S100A9, FPR1, ITGB2, ITGAM, PLAUR, AZU1, TYMP, CCR7, GRM2, PTGDS, CXCR4, LYST, ABAT, IL1B, NGF
GOTERM_BP_FAT	GO:0006650~glycerophospholipid metabolic process	9	0.135155	0.0485258	58.3209	CHKA, PLA2G4A, IMPA1, PIGF, ADNP, PCYT1A, PLA2G5, SACM1L, PLAUR
GOTERM_BP_FAT	GO:0001944~vasculature development	15	0.225259	0.0485619	58.3487	B4GALT1, VEGFC, GPI, TYMP, CXCR4, HMOX1, GLMN, IL1B, PKD1, ANPEP, SRF, RASA1, CEACAM1, ACVR1, ANXA2
GOTERM_BP_FAT	GO:0002526~acute inflammatory response	8	0.120138	0.0498436	59.3249	CFP, B4GALT1, CEBPB, CLU, IL1B, SERPINA1, CFD, ACVR1

## Sheet: GSE2535
Category	Term	Count	%	PValue	FDR	Genes
GOTERM_BP_FAT	GO:0007010~cytoskeleton organization	13	0.727476	0.00049	0.778329	BBS4, ACTC1, DIAPH1, AURKA, CALR, SMC3, EPB41L3, TUBB, HDAC3, KRT19, EZR, KATNA1, ARHGDIB
GOTERM_BP_FAT	GO:0006955~immune response	16	0.895355	0.00114355	1.80919	IL18R1, IFIH1, CCL2, LST1, MSH3, RSAD2, VTN, APOBEC3G, CTSS, TUBB, CCR7, CCR6, CD79A, GBP1, ARHGDIB, LCP2
GOTERM_BP_FAT	GO:0007051~spindle organization	4	0.223839	0.00736551	11.1271	HDAC3, TUBB, AURKA, SMC3
GOTERM_BP_FAT	GO:0000226~microtubule cytoskeleton organization	6	0.335758	0.00993733	14.7309	BBS4, HDAC3, TUBB, KATNA1, AURKA, SMC3
GOTERM_BP_FAT	GO:0010033~response to organic substance	14	0.783436	0.0115019	16.8559	ACTC1, CCL2, MAT2A, GNRH1, FADS1, PTGS1, AURKA, DEK, SMAD1, TTC3, CD48, KRT19, RYR1, SERPINA1
GOTERM_BP_FAT	GO:0042493~response to drug	7	0.391718	0.0125283	18.2227	HDAC3, ACTC1, PTPRM, CCL2, MAT2A, SMAD1, BCAR3
GOTERM_BP_FAT	GO:0043623~cellular protein complex assembly	6	0.335758	0.0146516	20.9839	ARL2, TUBB, CCT6B, DIAPH1, SMAD1, CALR
GOTERM_BP_FAT	GO:0048284~organelle fusion	3	0.167879	0.0146784	21.0181	MFN1, LRMP, EEA1
GOTERM_BP_FAT	GO:0030036~actin cytoskeleton organization	7	0.391718	0.0153628	21.889	EPB41L3, KRT19, ACTC1, EZR, DIAPH1, CALR, ARHGDIB
GOTERM_BP_FAT	GO:0007264~small GTPase mediated signal transduction	8	0.447678	0.0189093	26.2593	ARL2, RAP2A, RHOBTB1, ARL4D, RAPGEF1, ARL3, ARHGDIB, BCAR3
GOTERM_BP_FAT	GO:0030029~actin filament-based process	7	0.391718	0.0204069	28.035	EPB41L3, KRT19, ACTC1, EZR, DIAPH1, CALR, ARHGDIB
GOTERM_BP_FAT	GO:0034622~cellular macromolecular complex assembly	8	0.447678	0.0231433	31.1766	ARL2, HIST1H2AC, TUBB, CCT6B, DIAPH1, NAP1L3, SMAD1, CALR
GOTERM_BP_FAT	GO:0003007~heart morphogenesis	4	0.223839	0.0270136	35.401	BBS4, ACTC1, SMARCD3, MYBPC3
GOTERM_BP_FAT	GO:0009719~response to endogenous stimulus	9	0.503637	0.0277033	36.1278	KRT19, CCL2, MAT2A, GNRH1, FADS1, PTGS1, AURKA, SERPINA1, SMAD1
GOTERM_BP_FAT	GO:0048545~response to steroid hormone stimulus	6	0.335758	0.0281307	36.5744	KRT19, CCL2, GNRH1, PTGS1, AURKA, SERPINA1
GOTERM_BP_FAT	GO:0051650~establishment of vesicle localization	3	0.167879	0.0344515	42.8459	BBS4, GBF1, LRMP
GOTERM_BP_FAT	GO:0034621~cellular macromolecular complex subunit organization	8	0.447678	0.0396785	47.5879	ARL2, HIST1H2AC, TUBB, CCT6B, DIAPH1, NAP1L3, SMAD1, CALR
GOTERM_BP_FAT	GO:0010608~posttranscriptional regulation of gene expression	6	0.335758	0.0397673	47.6652	EIF1, AURKA, SMAD1, MDM4, TNRC6B, CALR
GOTERM_BP_FAT	GO:0051648~vesicle localization	3	0.167879	0.042476	49.9719	BBS4, GBF1, LRMP
GOTERM_BP_FAT	GO:0009725~response to hormone stimulus	8	0.447678	0.0449149	51.9669	KRT19, CCL2, MAT2A, GNRH1, FADS1, PTGS1, AURKA, SERPINA1
GOTERM_BP_FAT	GO:0006952~defense response	11	0.615557	0.0466118	53.3106	CD48, IL18R1, IFIH1, CCR7, TUBB, CCR6, CCL2, RSAD2, APOBEC3G, SERPINA1, SMAD1

## Sheet: GSE33224
Category	Term	Count	%	PValue	FDR	Genes
GOTERM_BP_FAT	GO:0042981~regulation of apoptosis	68	0.904737	1.43e-08	2.56e-05	ITGB3BP, MEF2C, HTATIP2, STAT5B, CBX4, BNIP3, PAWR, TGFB1, RPS3, CASP6, PCGF2, PROP1, BAG1, TIA1, VNN1, MX1, LTA, MADD, CRYAB, AARS, PIM2, NLRP3, STK4, DAPK1, SSTR3, HIPK1, PSEN1, ALOX15B, CD40LG, IGF2R, CSTB, FAIM3, RIPK2, PSME3, CTSB, ALOX12, DPF2, HMGB1, FGD1, CCL2, MGMT, CLU, PML, STK17A, FEM1B, INS, SOS1, RAC1, DAD1, HSPE1, TEX261, ABR, IL7, TP53BP2, KLF10, CEBPG, YWHAB, SOD1, STAT1, NCSTN, …
GOTERM_BP_FAT	GO:0043067~regulation of programmed cell death	68	0.904737	2.11e-08	3.77e-05	ITGB3BP, MEF2C, HTATIP2, STAT5B, CBX4, BNIP3, PAWR, TGFB1, RPS3, CASP6, PCGF2, PROP1, BAG1, TIA1, VNN1, MX1, LTA, MADD, CRYAB, AARS, PIM2, NLRP3, STK4, DAPK1, SSTR3, HIPK1, PSEN1, ALOX15B, CD40LG, IGF2R, CSTB, FAIM3, RIPK2, PSME3, CTSB, ALOX12, DPF2, HMGB1, FGD1, CCL2, MGMT, CLU, PML, STK17A, FEM1B, INS, SOS1, RAC1, DAD1, HSPE1, TEX261, ABR, IL7, TP53BP2, KLF10, CEBPG, YWHAB, SOD1, STAT1, NCSTN, …
GOTERM_BP_FAT	GO:0010941~regulation of cell death	68	0.904737	2.46e-08	4.4e-05	ITGB3BP, MEF2C, HTATIP2, STAT5B, CBX4, BNIP3, PAWR, TGFB1, RPS3, CASP6, PCGF2, PROP1, BAG1, TIA1, VNN1, MX1, LTA, MADD, CRYAB, AARS, PIM2, NLRP3, STK4, DAPK1, SSTR3, HIPK1, PSEN1, ALOX15B, CD40LG, IGF2R, CSTB, FAIM3, RIPK2, PSME3, CTSB, ALOX12, DPF2, HMGB1, FGD1, CCL2, MGMT, CLU, PML, STK17A, FEM1B, INS, SOS1, RAC1, DAD1, HSPE1, TEX261, ABR, IL7, TP53BP2, KLF10, CEBPG, YWHAB, SOD1, STAT1, NCSTN, …
GOTERM_BP_FAT	GO:0010605~negative regulation of macromolecule metabolic process	58	0.771687	1.86e-06	0.00332352	HSP90AB1, MEF2C, CBX4, BNIP3, PAWR, TGFB1, CTNNB1, RPS3, PCGF2, SIN3B, PROP1, EIF4EBP2, ANG, GRIN2C, SND1, TIA1, CLP1, PSMD1, HSF4, BCL7A, KCNQ1, INSR, CTBP1, CTBP2, ANAPC5, PKIG, TLE1, SERPING1, TRAT1, CHMP1A, PSEN1, PSME3, HMGB1, FZR1, PML, IGF2BP3, PSMF1, IRAK3, SUMO1, INS, BAZ2A, PGGT1B, NACC2, KLF10, RYBP, ZNF24, YWHAB, FZD1, HDAC4, CDKN1B, PSMD12, GSK3A, ID1, BAX, MLX, PSMC1, HBEGF, ADAR
GOTERM_BP_FAT	GO:0046649~lymphocyte activation	25	0.332624	1.89e-06	0.00338859	ELF4, FLT3, IL7, CEBPG, STAT5B, IL15, TPD52, ITGB1, WAS, TGFB1, CTNNB1, HDAC4, SHB, DOCK2, PSEN1, CXCR5, CD40LG, INS, BAX, MS4A1, RIPK2, IMPDH1, LCP1, RHOH, BLNK
GOTERM_BP_FAT	GO:0006916~anti-apoptosis	25	0.332624	3.5e-06	0.00626256	MEF2C, HMGB1, HTATIP2, CCL2, CLU, STAT5B, CBX4, BNIP3, BAG1, DAD1, VNN1, CRYAB, IL7, PIM2, SOD1, DAPK1, ATF5, HSP90B1, PSEN1, CD40LG, BAX, RIPK2, FAIM3, IFI6, ALOX12
GOTERM_BP_FAT	GO:0010033~response to organic substance	55	0.731772	1.02e-05	0.0182871	HSP90AB1, KYNU, STAT5B, TGFB1, CTNNB1, CASP6, PRKAR2B, HTR1B, EIF4EBP2, ANG, SHC1, EIF2B2, INSR, LTA, GNG7, AKT2, HSP90AA1, GATM, CRYAB, AARS, FBP1, GRM2, RIPK2, CTSC, CCL2, GRB2, OXT, PML, CALCOCO2, GNG11, ADRBK1, SRF, IRAK3, INS, TOR1B, ENO2, MSI1, AANAT, HSPE1, PGGT1B, SELL, HCLS1, KLF10, RCAN1, SOD1, STAT1, ABCG1, HDAC4, DUSP4, GSK3A, ID1, SMPD1, ALDH2, RBM14, UBXN4
GOTERM_BP_FAT	GO:0043065~positive regulation of apoptosis	38	0.505588	1.44e-05	0.0257658	DPF2, ITGB3BP, FGD1, HTATIP2, PML, BNIP3, PAWR, STK17A, FEM1B, TGFB1, RPS3, CASP6, TIA1, SOS1, RAC1, MX1, TEX261, LTA, ABR, TP53BP2, CEBPG, KLF10, YWHAB, NLRP3, STAT1, SOD1, STK4, DAPK1, NCSTN, SSTR3, CDKN1B, HIPK1, PSEN1, ALOX15B, BAX, SMPD1, RIPK2, PPP1R13B
GOTERM_BP_FAT	GO:0043068~positive regulation of programmed cell death	38	0.505588	1.67e-05	0.0298554	DPF2, ITGB3BP, FGD1, HTATIP2, PML, BNIP3, PAWR, STK17A, FEM1B, TGFB1, RPS3, CASP6, TIA1, SOS1, RAC1, MX1, TEX261, LTA, ABR, TP53BP2, CEBPG, KLF10, YWHAB, NLRP3, STAT1, SOD1, STK4, DAPK1, NCSTN, SSTR3, CDKN1B, HIPK1, PSEN1, ALOX15B, BAX, SMPD1, RIPK2, PPP1R13B
GOTERM_BP_FAT	GO:0045321~leukocyte activation	26	0.345929	1.85e-05	0.0331122	ELF4, STAT5B, IL15, TPD52, ITGB1, TGFB1, CTNNB1, SHB, DOCK2, CXCR5, ITIH1, INS, MS4A1, IMPDH1, BLNK, RHOH, FLT3, IL7, CEBPG, WAS, HDAC4, PSEN1, CD40LG, BAX, RIPK2, LCP1
GOTERM_BP_FAT	GO:0010942~positive regulation of cell death	38	0.505588	1.87e-05	0.0333932	DPF2, ITGB3BP, FGD1, HTATIP2, PML, BNIP3, PAWR, STK17A, FEM1B, TGFB1, RPS3, CASP6, TIA1, SOS1, RAC1, MX1, TEX261, LTA, ABR, TP53BP2, CEBPG, KLF10, YWHAB, NLRP3, STAT1, SOD1, STK4, DAPK1, NCSTN, SSTR3, CDKN1B, HIPK1, PSEN1, ALOX15B, BAX, SMPD1, RIPK2, PPP1R13B
GOTERM_BP_FAT	GO:0006917~induction of apoptosis	31	0.412453	1.89e-05	0.0337903	DPF2, ITGB3BP, FGD1, HTATIP2, PML, BNIP3, STK17A, FEM1B, TGFB1, RPS3, CASP6, TIA1, SOS1, RAC1, MX1, LTA, ABR, TP53BP2, CEBPG, KLF10, STAT1, NLRP3, DAPK1, NCSTN, SSTR3, CDKN1B, HIPK1, PSEN1, ALOX15B, BAX, PPP1R13B
REACTOME_PATHWAY	REACT_604:Hemostasis	31	0.412453	1.93e-05	0.0194188	GNA13, GRB2, CLU, GNG11, ITGB2, ITGB1, TGFB1, SLC7A7, PFN1, PLCB3, RASGRP3, SOS1, RAC1, SHC1, PLCB2, SELPLG, GNG7, PSAP, SELL, SLC3A2, SERPING1, SOD1, VEGFB, CD84, NRAS, ITGA6, F5, CALM3, GNB5, WDR1, JAM3
GOTERM_BP_FAT	GO:0012501~programmed cell death	48	0.638638	2e-05	0.0357013	MEF2C, DPF2, ITGB3BP, FGD1, HTATIP2, CLU, PML, BNIP3, ITGB2, PAWR, STK17A, FEM1B, GRAMD4, RPS3, CTNNB1, SHB, CASP6, PDE1B, BAG1, PAK2, TIA1, SOS1, RAC1, DAD1, HSPE1, LTA, ABR, MADD, TP53BP2, YWHAB, RYBP, PIM2, NLRP3, STAT1, SOD1, STK4, DAPK1, NCSTN, NRAS, CDKN1B, PSEN1, BAX, RIPK2, PSME3, SIAH1, PPP1R13B, MAPK7, IFI6
GOTERM_BP_FAT	GO:0012502~induction of programmed cell death	31	0.412453	2.01e-05	0.035985	DPF2, ITGB3BP, FGD1, HTATIP2, PML, BNIP3, STK17A, FEM1B, TGFB1, RPS3, CASP6, TIA1, SOS1, RAC1, MX1, LTA, ABR, TP53BP2, CEBPG, KLF10, STAT1, NLRP3, DAPK1, NCSTN, SSTR3, CDKN1B, HIPK1, PSEN1, ALOX15B, BAX, PPP1R13B
GOTERM_BP_FAT	GO:0051248~negative regulation of protein metabolic process	22	0.292709	2.49e-05	0.0444589	HSP90AB1, FZR1, ANAPC5, YWHAB, PML, SERPING1, IGF2BP3, TGFB1, PSMF1, IRAK3, EIF4EBP2, PSEN1, PSMD12, ANG, INS, GRIN2C, TIA1, BAX, PSMD1, PSMC1, PSME3, INSR
GOTERM_BP_FAT	GO:0006915~apoptosis	47	0.625333	2.91e-05	0.0520118	MEF2C, DPF2, ITGB3BP, FGD1, HTATIP2, CLU, PML, BNIP3, ITGB2, PAWR, STK17A, FEM1B, GRAMD4, RPS3, CTNNB1, SHB, CASP6, PDE1B, BAG1, PAK2, TIA1, SOS1, RAC1, DAD1, HSPE1, LTA, ABR, MADD, TP53BP2, YWHAB, RYBP, PIM2, NLRP3, STAT1, SOD1, STK4, DAPK1, NCSTN, NRAS, PSEN1, BAX, RIPK2, PSME3, SIAH1, PPP1R13B, MAPK7, IFI6
GOTERM_BP_FAT	GO:0008219~cell death	53	0.705162	3.84e-05	0.0687023	MEF2C, ITGB3BP, FOSL2, HTATIP2, BNIP3, PAWR, TGFB1, CTNNB1, RPS3, SHB, CASP6, BAG1, PAK2, ANG, TIA1, LTA, MADD, PIM2, NLRP3, STK4, DAPK1, PSEN1, RIPK2, PSME3, SIAH1, MAPK7, DPF2, FGD1, CLU, PML, ITGB2, STK17A, FEM1B, GRAMD4, PDE1B, INS, SOS1, RAC1, DAD1, HSPE1, ABR, TP53BP2, RYBP, YWHAB, SOD1, STAT1, NCSTN, NRAS, CDKN1B, BAX, SPTBN2, PPP1R13B, IFI6
GOTERM_BP_FAT	GO:0016265~death	53	0.705162	4.56e-05	0.0815061	MEF2C, ITGB3BP, FOSL2, HTATIP2, BNIP3, PAWR, TGFB1, CTNNB1, RPS3, SHB, CASP6, BAG1, PAK2, ANG, TIA1, LTA, MADD, PIM2, NLRP3, STK4, DAPK1, PSEN1, RIPK2, PSME3, SIAH1, MAPK7, DPF2, FGD1, CLU, PML, ITGB2, STK17A, FEM1B, GRAMD4, PDE1B, INS, SOS1, RAC1, DAD1, HSPE1, ABR, TP53BP2, RYBP, YWHAB, SOD1, STAT1, NCSTN, NRAS, CDKN1B, BAX, SPTBN2, PPP1R13B, IFI6
GOTERM_BP_FAT	GO:0001775~cell activation	28	0.372539	4.64e-05	0.0829524	GNA13, ELF4, STAT5B, IL15, TPD52, ITGB1, TGFB1, CTNNB1, SHB, DOCK2, CXCR5, INS, ITIH1, MS4A1, IMPDH1, LTA, BLNK, RHOH, FLT3, IL7, CEBPG, WAS, HDAC4, PSEN1, CD40LG, BAX, RIPK2, LCP1
GOTERM_BP_FAT	GO:0006952~defense response	47	0.625333	4.87e-05	0.0871239	KYNU, CCL2, FGR, AIF1, CLU, STAT5B, CALCOCO2, BNIP3, RSAD2, C1R, UMOD, ITGB2, IL15, ITGB1, MLF2, TGFB1, CFP, CASP6, LILRA1, INS, CCL21, AOAH, HIST1H2BI, RAC1, CNR2, VNN1, MX1, MX2, GNG7, BLNK, CAMLG, HIST1H2BE, HIST1H2BF, CEBPG, ATRN, EPHX2, SERPING1, NLRP3, WAS, TRAT1, CD84, HDAC4, CYBB, CD19, OR2H2, CD40LG, PLA2G7, FAIM3, RIPK2
GOTERM_BP_FAT	GO:0032268~regulation of cellular protein metabolic process	39	0.518893	5.31e-05	0.0949849	HSP90AB1, FZR1, EIF5, PML, ITGB2, IGF2BP3, FEM1B, TGFB1, PSMF1, PRKAR2B, EIF4EBP2, ANG, INS, RBM8A, MAP3K9, TIA1, PSMD1, QKI, EIF1, EIF2B2, INSR, SAMD4A, NR1H3, ANAPC5, HCLS1, YWHAB, SERPING1, SKP1, RPS4X, RPS5, HDAC4, MAP4K5, PSMD12, PSEN1, BAX, PSMC1, RNF139, PSME3, IFT88
GOTERM_BP_FAT	GO:0030098~lymphocyte differentiation	15	0.199574	7.16e-05	0.127943	FLT3, IL7, CEBPG, STAT5B, IL15, TPD52, ITGB1, TGFB1, CTNNB1, HDAC4, DOCK2, CD40LG, BAX, RHOH, BLNK
GOTERM_BP_FAT	GO:0034097~response to cytokine stimulus	13	0.172964	7.83e-05	0.139906	KYNU, PML, CALCOCO2, STAT1, SRF, CTNNB1, HDAC4, IRAK3, CASP6, RIPK2, AANAT, INSR, PGGT1B
GOTERM_BP_FAT	GO:0008284~positive regulation of cell proliferation	35	0.465673	8.21e-05	0.146823	FOSL2, CCL2, CTF1, CLU, STAT5B, NAP1L1, IL15, ITGB1, TGFB1, RPA1, T, ARHGAP5, INS, ANG, ADRA2A, SHC1, HSF4, INSR, PGGT1B, ODC1, NACC2, IL7, FLT3, HCLS1, STAT1, RPS4X, VEGFB, HDAC4, NRAS, CDKN1B, HIPK1, RIPK2, HBEGF, ADRA1D, ALOX12
GOTERM_BP_FAT	GO:0009725~response to hormone stimulus	32	0.425758	0.000101	0.180039	CCL2, GRB2, OXT, STAT5B, GNG11, SRF, TGFB1, CTNNB1, CASP6, PRKAR2B, HTR1B, EIF4EBP2, INS, ANG, MSI1, ENO2, AANAT, SHC1, EIF2B2, INSR, GNG7, AKT2, GATM, CRYAB, HCLS1, FBP1, RCAN1, STAT1, ABCG1, GSK3A, ALDH2, RBM14
GOTERM_BP_FAT	GO:0006955~immune response	50	0.665247	0.000102	0.18307	IGHG1, KYNU, BNIP3, IL15, IGHM, TGFB1, CFP, LILRA1, MS4A1, IGLL1, VNN1, LTA, POU2AF1, PTGER4, TNFRSF17, SERPING1, NLRP3, WAS, TRAT1, PSEN1, CD40LG, IGHD, FAIM3, MADCAM1, CTSC, LCP1, GALNT2, CCL2, CLU, CALCOCO2, RSAD2, OAS1, C1R, FCGRT, PF4V1, CCL21, FCN1, CNR2, IGHA1, IGKC, BLNK, IL7, CEBPG, IGJ, CYBB, ILF2, FCGR2B, CD300A, P2RY14, CD79B, IFI6
GOTERM_BP_FAT	GO:0044092~negative regulation of molecular function	30	0.399148	0.000104	0.186523	GNAZ, FZR1, RPS3, IRAK3, PSMF1, SUMO1, PAK2, INS, ARG2, PSMD1, ADRA2A, INSR, ANAPC5, OPRL1, IL7, CEBPG, PKIG, NLRP3, HDAC4, CDKN1B, GRM2, PSMD12, PSEN1, ID1, GSK3A, PSMC1, CSTB, CALM3, PSME3, IFI6
GOTERM_BP_FAT	GO:0051051~negative regulation of transport	17	0.226184	0.00012	0.213833	NFKBIE, CRYAB, OXT, PKIG, YWHAB, NLRP3, TRAT1, TGFB1, INS, GSK3A, RAC1, CALM3, INSR, KCNQ1, LTA, NR1H3, AKT2
GOTERM_BP_FAT	GO:0032269~negative regulation of cellular protein metabolic process	20	0.266099	0.000138	0.246637	HSP90AB1, FZR1, ANAPC5, YWHAB, PML, SERPING1, IGF2BP3, TGFB1, PSMF1, EIF4EBP2, PSEN1, PSMD12, ANG, INS, TIA1, BAX, PSMD1, PSMC1, PSME3, INSR
GOTERM_BP_FAT	GO:0048534~hemopoietic or lymphoid organ development	25	0.332624	0.000164	0.293039	STAT5B, PML, IL15, TPD52, ITGB1, TGFB1, CTNNB1, RPA1, DOCK2, CXCR5, SH2B3, LTA, BLNK, RHOH, EBP, IL7, FLT3, CEBPG, HCLS1, SOD1, HDAC4, PGM3, PSEN1, CD40LG, BAX
KEGG_PATHWAY	hsa04142:Lysosome	18	0.239489	0.000202	0.244778	CTSZ, LAPTM4A, GM2A, PSAP, GUSB, ATP6V1H, FUCA1, CTSL1, GNS, LAMP1, IGF2R, SMPD1, NEU1, CTSC, CTSB, MAN2B1, CTSH, GGA3
GOTERM_BP_FAT	GO:0042127~regulation of cell proliferation	54	0.718467	0.000204	0.364348	E2F4, FOSL2, AIF1, STAT5B, NAP1L1, IL15, PAWR, TGFB1, CTNNB1, ARHGAP5, ANG, SHC1, HSF4, FANCA, INSR, LTA, CTBP1, PTGER2, RBBP4, CTBP2, RPS4X, VEGFB, CTH, SSTR3, HIPK1, ALOX15B, RIPK2, ALOX12, CCL2, CTF1, CLU, PML, IFI30, UMOD, ITGB1, RPA1, T, INS, ADRA2A, PGGT1B, ODC1, ESRRA, NACC2, FLT3, IL7, HCLS1, KLF10, STAT1, NRAS, HDAC4, CDKN1B, BAX, HBEGF, ADRA1D
GOTERM_BP_FAT	GO:0009719~response to endogenous stimulus	33	0.439063	0.000266	0.47445	CCL2, GRB2, OXT, STAT5B, GNG11, SRF, TGFB1, CTNNB1, CASP6, PRKAR2B, HTR1B, EIF4EBP2, INS, ANG, MSI1, ENO2, AANAT, SHC1, EIF2B2, INSR, GNG7, AKT2, GATM, CRYAB, HCLS1, AARS, FBP1, RCAN1, STAT1, ABCG1, GSK3A, ALDH2, RBM14
GOTERM_BP_FAT	GO:0043066~negative regulation of apoptosis	30	0.399148	0.000282	0.502938	MEF2C, HMGB1, HTATIP2, CCL2, CLU, STAT5B, CBX4, BNIP3, PCGF2, PROP1, BAG1, INS, DAD1, VNN1, CRYAB, IL7, AARS, PIM2, SOD1, DAPK1, ATF5, NRAS, HSP90B1, PSEN1, CD40LG, BAX, RIPK2, FAIM3, IFI6, ALOX12
GOTERM_BP_FAT	GO:0002521~leukocyte differentiation	16	0.212879	0.000284	0.506234	FLT3, IL7, CEBPG, STAT5B, IL15, TPD52, ITGB1, TGFB1, CTNNB1, HDAC4, DOCK2, PSEN1, CD40LG, BAX, RHOH, BLNK
GOTERM_BP_FAT	GO:0070661~leukocyte proliferation	9	0.119745	0.000349	0.622093	SHB, DOCK2, ELF4, CD40LG, BAX, RIPK2, IL15, IMPDH1, TGFB1
GOTERM_BP_FAT	GO:0032943~mononuclear cell proliferation	9	0.119745	0.000349	0.622093	SHB, DOCK2, ELF4, CD40LG, BAX, RIPK2, IL15, IMPDH1, TGFB1
GOTERM_BP_FAT	GO:0043069~negative regulation of programmed cell death	30	0.399148	0.000356	0.63525	MEF2C, HMGB1, HTATIP2, CCL2, CLU, STAT5B, CBX4, BNIP3, PCGF2, PROP1, BAG1, INS, DAD1, VNN1, CRYAB, IL7, AARS, PIM2, SOD1, DAPK1, ATF5, NRAS, HSP90B1, PSEN1, CD40LG, BAX, RIPK2, FAIM3, IFI6, ALOX12
GOTERM_BP_FAT	GO:0060548~negative regulation of cell death	30	0.399148	0.000372	0.663586	MEF2C, HMGB1, HTATIP2, CCL2, CLU, STAT5B, CBX4, BNIP3, PCGF2, PROP1, BAG1, INS, DAD1, VNN1, CRYAB, IL7, AARS, PIM2, SOD1, DAPK1, ATF5, NRAS, HSP90B1, PSEN1, CD40LG, BAX, RIPK2, FAIM3, IFI6, ALOX12
GOTERM_BP_FAT	GO:0002520~immune system development	25	0.332624	0.000398	0.709375	STAT5B, PML, IL15, TPD52, ITGB1, TGFB1, CTNNB1, RPA1, DOCK2, CXCR5, SH2B3, LTA, BLNK, RHOH, EBP, IL7, FLT3, CEBPG, HCLS1, SOD1, HDAC4, PGM3, PSEN1, CD40LG, BAX
GOTERM_BP_FAT	GO:0044093~positive regulation of molecular function	42	0.558808	0.000513	0.913305	GNA13, FZR1, GM2A, PML, TGFB1, RPS3, PSMF1, PRKAR2B, IRAK3, P2RY6, ANG, INS, MAP3K9, RAC1, PSMD1, ADRA2A, SHC1, HSPE1, PLCB2, INSR, NR1H3, ANAPC5, MADD, CEBPG, YWHAB, SKP1, NLRP3, STAT1, SOD1, NCSTN, HDAC4, AMH, MAP4K5, LRP1, PSMD12, PSEN1, HTR7, BAX, PSMC1, CALM3, RIPK2, PSME3
KEGG_PATHWAY	hsa04062:Chemokine signaling pathway	23	0.306014	0.000555	0.670707	CCL2, FGR, GRB2, STAT5B, GNG11, ADRBK1, PF4V1, STAT1, WAS, NRAS, PLCB3, DOCK2, CXCR5, ARRB2, GSK3A, CCL21, SOS1, RAC1, GNB5, SHC1, PLCB2, GNG7, AKT2
GOTERM_BP_FAT	GO:0042110~T cell activation	15	0.199574	0.000609	1.08377	ELF4, FLT3, IL7, STAT5B, IL15, WAS, TGFB1, CTNNB1, DOCK2, PSEN1, INS, BAX, RIPK2, LCP1, RHOH
GOTERM_BP_FAT	GO:0030097~hemopoiesis	22	0.292709	0.000663	1.17861	EBP, FLT3, IL7, HCLS1, CEBPG, STAT5B, PML, IL15, TPD52, ITGB1, TGFB1, CTNNB1, RPA1, HDAC4, PGM3, DOCK2, PSEN1, CD40LG, BAX, SH2B3, RHOH, BLNK
GOTERM_BP_FAT	GO:0008154~actin polymerization or depolymerization	6	0.0798297	0.000796	1.41365	PAK2, ANG, RAC1, ABI2, WIPF1, WAS
KEGG_PATHWAY	hsa04722:Neurotrophin signaling pathway	17	0.226184	0.00118502	1.42602	PDK1, GRB2, NFKBIE, YWHAB, MAPK11, IRAK3, NRAS, PSEN1, BAX, SOS1, RAC1, CALM3, SH2B3, RIPK2, SHC1, MAPK7, AKT2
GOTERM_BP_FAT	GO:0046651~lymphocyte proliferation	8	0.10644	0.00139634	2.4683	SHB, DOCK2, ELF4, CD40LG, BAX, RIPK2, IL15, IMPDH1
GOTERM_BP_FAT	GO:0051098~regulation of binding	16	0.212879	0.00145267	2.56665	PCBD1, CEBPG, NLRP3, TAF6L, TGFB1, RPS3, IRAK3, AMH, HDAC4, SUMO1, PSEN1, SMARCD3, ID1, BAX, CALM3, RIPK2
GOTERM_BP_FAT	GO:0010629~negative regulation of gene expression	36	0.478978	0.00147372	2.60337	MEF2C, HMGB1, CBX4, PML, BNIP3, PAWR, TGFB1, CTNNB1, SUMO1, PCGF2, SIN3B, PROP1, CLP1, SND1, HSF4, BCL7A, BAZ2A, KCNQ1, INSR, CTBP1, NACC2, CTBP2, KLF10, PKIG, YWHAB, RYBP, FZD1, ZNF24, TLE1, HDAC4, CHMP1A, CDKN1B, ID1, MLX, BAX, ADAR
GOTERM_BP_FAT	GO:0006954~inflammatory response	26	0.345929	0.00176569	3.11151	CCL2, AIF1, CLU, STAT5B, ATRN, EPHX2, C1R, SERPING1, ITGB2, IL15, NLRP3, TGFB1, CFP, HDAC4, CASP6, CYBB, INS, CCL21, CD40LG, AOAH, RAC1, CNR2, PLA2G7, RIPK2, VNN1, BLNK
GOTERM_BP_FAT	GO:0065003~macromolecular complex assembly	44	0.585418	0.0018056	3.18076	GRB2, TUBB2A, POLR2I, CAPZA1, NAP1L1, PML, AHCTF1, TGFB1, CTNNB1, SLC7A7, HIST1H2BM, PAK2, ANG, HIST1H2BL, CLP1, HIST1H2BI, RAC1, HSF4, WIPF1, FANCA, INSR, TUBB4, ATPAF2, SRP54, HIST1H1E, HSP90AA1, NACC2, HIST1H1D, HIST1H2BE, HIST1H2BF, CRYAB, PCBD1, HIST1H1A, YWHAB, MPP6, BCS1L, CDK7, TAF6L, NLRP3, WAS, CTH, PFDN6, UQCRH, BAX, CAPG, SIP1
GOTERM_BP_FAT	GO:0009611~response to wounding	37	0.492283	0.00184633	3.25141	GNA13, CCL2, AIF1, CLU, STAT5B, C1R, ITGB2, IL15, SRF, TGFB1, CFP, CASP6, INS, CCL21, GRIN2C, AOAH, RAC1, CNR2, VNN1, BLNK, GATM, ATRN, EPHX2, SERPING1, SOD1, NLRP3, WAS, HDAC4, CYBB, F5, CD40LG, BAX, PLA2G7, HBEGF, RIPK2, VCAN, CTSB
PANTHER_PATHWAY	P00031:Inflammation mediated by chemokine and cytokine signaling pathway	29	0.385844	0.00191468	2.08045	CCL2, FGR, GRB2, NFKBIE, ADRBK1, ITGB2, CYTH2, PF4V1, ITGB1, PLCB3, COL7A1, CXCR5, PAK2, CCL21, SOS1, RAC1, SHC1, PLCB2, GNG7, AKT2, STAT1, NRAS, ITGA6, ARRB2, GNB5, MAPK7, GRAP2, MYLK, ALOX12
GOTERM_BP_FAT	GO:0030029~actin filament-based process	21	0.279404	0.00204466	3.59467	MYO5A, FGD1, AIF1, DIAPH2, CAPZA1, ARFIP2, ABI2, CYTH2, ITGB1, WAS, EPB41L2, PFN1, NRAS, NPHP4, DOCK2, PAK2, ANG, RAC1, ADRA2A, WIPF1, LCP1
GOTERM_BP_FAT	GO:0043933~macromolecular complex subunit organization	46	0.612028	0.00212022	3.72514	GRB2, TUBB2A, POLR2I, CAPZA1, NAP1L1, PML, ABI2, AHCTF1, TGFB1, CTNNB1, SLC7A7, HIST1H2BM, PAK2, ANG, HIST1H2BL, CLP1, HIST1H2BI, RAC1, HSF4, WIPF1, FANCA, INSR, TUBB4, ATPAF2, SRP54, HIST1H1E, HSP90AA1, NACC2, HIST1H1D, HIST1H2BE, HIST1H2BF, CRYAB, PCBD1, HIST1H1A, YWHAB, MPP6, BCS1L, CDK7, TAF6L, NLRP3, WAS, ABCG1, CTH, PFDN6, UQCRH, BAX, CAPG, SIP1
GOTERM_BP_FAT	GO:0030036~actin cytoskeleton organization	20	0.266099	0.0022702	3.98362	FGD1, AIF1, DIAPH2, CAPZA1, ARFIP2, ABI2, CYTH2, ITGB1, WAS, EPB41L2, PFN1, NRAS, NPHP4, DOCK2, PAK2, ANG, RAC1, ADRA2A, WIPF1, LCP1
REACTOME_PATHWAY	REACT_11061:Signalling by NGF	21	0.279404	0.00231501	2.30392	MEF2C, ITGB3BP, GRB2, YWHAB, MAPK11, ADRBK1, NCSTN, DUSP4, PRKAR2B, NRAS, CDKN1B, PSEN1, PDE1B, GSK3A, SOS1, RAC1, CALM3, RIPK2, SHC1, MAPK7, AKT2
GOTERM_BP_FAT	GO:0043085~positive regulation of catalytic activity	36	0.478978	0.00248021	4.34446	GNA13, FZR1, GM2A, PML, TGFB1, RPS3, PSMF1, PRKAR2B, P2RY6, INS, ANG, MAP3K9, RAC1, PSMD1, ADRA2A, SHC1, HSPE1, PLCB2, INSR, NR1H3, ANAPC5, MADD, YWHAB, SKP1, STAT1, SOD1, NLRP3, NCSTN, MAP4K5, LRP1, PSMD12, PSEN1, HTR7, BAX, PSMC1, PSME3
KEGG_PATHWAY	hsa04662:B cell receptor signaling pathway	12	0.159659	0.00248944	2.97414	NRAS, CD19, RASGRP3, FCGR2B, NFKBIE, GRB2, SOS1, RAC1, CD79B, CHP, BLNK, AKT2
REACTOME_PATHWAY	REACT_508:Signal attenuation	5	0.0665247	0.00257045	2.55519	GRB2, INS, SOS1, SHC1, INSR
GOTERM_BP_FAT	GO:0006461~protein complex assembly	35	0.465673	0.00283089	4.94416	GRB2, TUBB2A, POLR2I, CAPZA1, PML, AHCTF1, TGFB1, SLC7A7, CTNNB1, PAK2, ANG, RAC1, HSF4, WIPF1, INSR, FANCA, TUBB4, ATPAF2, SRP54, HSP90AA1, NACC2, CRYAB, PCBD1, YWHAB, MPP6, BCS1L, CDK7, TAF6L, NLRP3, WAS, CTH, PFDN6, UQCRH, BAX, CAPG
GOTERM_BP_FAT	GO:0070271~protein complex biogenesis	35	0.465673	0.00283089	4.94416	GRB2, TUBB2A, POLR2I, CAPZA1, PML, AHCTF1, TGFB1, SLC7A7, CTNNB1, PAK2, ANG, RAC1, HSF4, WIPF1, INSR, FANCA, TUBB4, ATPAF2, SRP54, HSP90AA1, NACC2, CRYAB, PCBD1, YWHAB, MPP6, BCS1L, CDK7, TAF6L, NLRP3, WAS, CTH, PFDN6, UQCRH, BAX, CAPG
GOTERM_BP_FAT	GO:0032870~cellular response to hormone stimulus	14	0.186269	0.00301851	5.26355	GRB2, STAT5B, FBP1, GNG11, STAT1, PRKAR2B, EIF4EBP2, GSK3A, INS, ALDH2, SHC1, INSR, GNG7, AKT2
GOTERM_BP_FAT	GO:0008286~insulin receptor signaling pathway	7	0.0931346	0.00351945	6.11134	EIF4EBP2, GRB2, GSK3A, INS, SHC1, INSR, AKT2
GOTERM_BP_FAT	GO:0007265~Ras protein signal transduction	12	0.159659	0.00361832	6.27783	GNA13, NRAS, ARHGAP5, RASGRP3, GRB2, SOS1, ARHGAP1, YWHAB, ADRA2A, MAPK11, SHC1, GRAP2
GOTERM_BP_FAT	GO:0042113~B cell activation	10	0.133049	0.00362565	6.29016	HDAC4, SHB, CXCR5, CD40LG, BAX, CEBPG, MS4A1, TPD52, ITGB1, BLNK
GOTERM_BP_FAT	GO:0009890~negative regulation of biosynthetic process	38	0.505588	0.00378789	6.5627	MEF2C, HMGB1, PML, CBX4, IGF2BP3, PAWR, TGFB1, CTNNB1, SUMO1, PCGF2, SIN3B, HTR1B, PROP1, EIF4EBP2, INS, ANG, TIA1, HSF4, BCL7A, BAZ2A, PGGT1B, CTBP1, NACC2, CTBP2, KLF10, PKIG, YWHAB, RYBP, FZD1, ZNF24, TLE1, SOD1, HDAC4, CHMP1A, CDKN1B, ID1, MLX, HBEGF
GOTERM_BP_FAT	GO:0007242~intracellular signaling cascade	71	0.944651	0.00409523	7.07694	GNAZ, GNA13, STAT5B, CTNNB1, CAMKK2, PRKAR2B, PLCB3, HTR1B, ARHGAP5, EIF4EBP2, MAP3K9, RASL10A, ARHGAP1, SHC1, PLCB2, INSR, LTA, GNG7, RHOH, PTGER4, MADD, CRYAB, CDK7, STK4, DAPK1, DEPDC5, MAP4K4, MAP4K5, MAST1, SSTR3, HIPK1, PSEN1, NCOA4, HTR7, MAPK7, GRAP2, CCL2, GRB2, BLK, PML, GNG11, STK17A, P2RY6, RASGRP3, INS, SOS1, RAC1, CNR2, RAB11B, ADRA2A, RAB11A, SH2B3, CHP, BLNK, PDK1, ABR, OPRL1, HCL…
GOTERM_BP_FAT	GO:0051789~response to protein stimulus	12	0.159659	0.0041847	7.22615	HSP90AB1, HSP90AA1, ID1, KLF10, OXT, AARS, TOR1B, HSPE1, INSR, UBXN4, PGGT1B, TGFB1
GOTERM_BP_FAT	GO:0016310~phosphorylation	49	0.651943	0.00445169	7.67004	ALPI, CCL2, FGR, BLK, HK2, PML, ABI2, CAD, ADRBK1, STK17A, TRIB2, TGFB1, CAMKK2, IRAK3, PAK2, MAP3K9, AAK1, ADRA2A, SHC1, IP6K1, INSR, ATP5H, AKT2, PDK1, CTBP1, FLT3, MADD, RYK, ATP6V1H, MAPK11, OXSR1, PIM2, CDK7, STAT1, SOD1, STK4, DAPK1, MAP4K4, MAP4K5, MAST1, ATP6V0E2, HIPK1, PSEN1, UQCRH, GSK3A, DYRK1A, RIPK2, MAPK7, MYLK
PANTHER_PATHWAY	P00010:B cell activation	12	0.159659	0.00447282	4.79868	IGHG1, NRAS, CD19, GRB2, SOS1, BLK, RAC1, CALM3, MAPK11, CD79B, GRAP2, IGHM, BLNK
GOTERM_BP_FAT	GO:0031399~regulation of protein modification process	23	0.306014	0.00469541	8.0735	FZR1, ANAPC5, HCLS1, YWHAB, PML, ITGB2, SKP1, FEM1B, TGFB1, HDAC4, PRKAR2B, PSMF1, MAP4K5, PSEN1, PSMD12, INS, MAP3K9, BAX, PSMD1, PSMC1, RNF139, PSME3, INSR
GOTERM_BP_FAT	GO:0043086~negative regulation of catalytic activity	22	0.292709	0.00470523	8.08972	GNAZ, FZR1, ANAPC5, OPRL1, IL7, PKIG, IRAK3, PSMF1, CDKN1B, GRM2, PSEN1, PSMD12, PAK2, GSK3A, INS, ARG2, PSMD1, PSMC1, CSTB, ADRA2A, PSME3, IFI6
GOTERM_BP_FAT	GO:0009615~response to virus	12	0.159659	0.00481951	8.2783	IRF9, IRAK3, FGR, RSAD2, BNIP3, IFI44, MX1, IVNS1ABP, STAT1, NLRP3, MX2, ZNF175
GOTERM_BP_FAT	GO:0046633~alpha-beta T cell proliferation	3	0.0399148	0.00483378	8.30181	DOCK2, ELF4, IL15
GOTERM_BP_FAT	GO:0007243~protein kinase cascade	27	0.359234	0.00494156	8.47929	GNA13, CCL2, GRB2, BLK, STAT5B, STK17A, CAMKK2, RASGRP3, INS, MAP3K9, ADRA2A, SHC1, INSR, CRYAB, MADD, MAPK11, OXSR1, SOD1, STAT1, STK4, DAPK1, MAP4K4, DUSP4, MAST1, MAP4K5, PSEN1, MAPK7
GOTERM_BP_FAT	GO:0007568~aging	12	0.159659	0.00516432	8.84506	NRAS, LRP1, GRB2, CRYAB, PML, ADRBK1, CTSC, IL15, SOD1, SRF, TGFB1, PRELP
GOTERM_BP_FAT	GO:0006468~protein amino acid phosphorylation	42	0.558808	0.00541622	9.257	CCL2, FGR, BLK, PML, ABI2, CAD, ADRBK1, STK17A, TGFB1, TRIB2, CAMKK2, IRAK3, PAK2, MAP3K9, AAK1, ADRA2A, SHC1, INSR, AKT2, PDK1, CTBP1, FLT3, RYK, MADD, MAPK11, CDK7, PIM2, OXSR1, STAT1, SOD1, STK4, DAPK1, MAP4K4, MAST1, MAP4K5, HIPK1, PSEN1, GSK3A, DYRK1A, RIPK2, MAPK7, MYLK
GOTERM_BP_FAT	GO:0006457~protein folding	16	0.212879	0.00586485	9.98633	HSP90AB1, COPA, HSP90AA1, CRYAB, AARS, DNAJB12, CCT2, CCT3, TRAP1, HSP90B1, PPIB, PFDN6, DNAJC7, TOR1B, FKBP15, HSPE1
REACTOME_PATHWAY	REACT_498:Signaling by Insulin receptor	8	0.10644	0.00605447	5.92466	NRAS, GRB2, INS, SOS1, YWHAB, SHC1, INSR, AKT2
GOTERM_BP_FAT	GO:0032869~cellular response to insulin stimulus	9	0.119745	0.00620272	10.5319	EIF4EBP2, GRB2, GSK3A, INS, FBP1, SHC1, STAT1, INSR, AKT2
GOTERM_BP_FAT	GO:0048535~lymph node development	4	0.0532198	0.00650783	11.022	CXCR5, IL15, LTA, TGFB1
PANTHER_PATHWAY	P04393:Ras Pathway	12	0.159659	0.00694053	7.35565	NRAS, PAK2, GRB2, GSK3A, SOS1, RAC1, MAPK11, SHC1, GRAP2, STAT1, SRF, AKT2
GOTERM_BP_FAT	GO:0032270~positive regulation of cellular protein metabolic process	19	0.252794	0.00705213	11.8899	FZR1, ANAPC5, HCLS1, PML, SKP1, RPS4X, TGFB1, HDAC4, PSMF1, PSEN1, PSMD12, INS, PSMC1, PSMD1, PSME3, INSR, IFT88, SAMD4A, NR1H3
GOTERM_BP_FAT	GO:0032535~regulation of cellular component size	21	0.279404	0.00767517	12.8735	E2F4, CRYAB, IL7, CAPZA1, SLC3A2, PML, CCNG1, TGFB1, CTH, ARHGAP5, ATP6V0E2, CDKN1B, INS, CAPG, RAC1, SPTBN2, NPPB, HBEGF, EMP1, SERTAD2, ALOX12
GOTERM_BP_FAT	GO:0031327~negative regulation of cellular biosynthetic process	36	0.478978	0.00806413	13.4823	MEF2C, HMGB1, PML, CBX4, IGF2BP3, PAWR, TGFB1, CTNNB1, SUMO1, PCGF2, SIN3B, HTR1B, EIF4EBP2, PROP1, INS, ANG, TIA1, HSF4, BCL7A, BAZ2A, CTBP1, NACC2, CTBP2, KLF10, PKIG, YWHAB, RYBP, FZD1, ZNF24, TLE1, HDAC4, CHMP1A, CDKN1B, ID1, MLX, HBEGF
GOTERM_BP_FAT	GO:0010559~regulation of glycoprotein biosynthetic process	4	0.0532198	0.0086803	14.4385	HBEGF, PAWR, INSR, CTNNB1
GOTERM_BP_FAT	GO:0051090~regulation of transcription factor activity	11	0.146354	0.00917258	15.1953	HDAC4, AMH, IRAK3, SUMO1, ID1, CEBPG, RIPK2, TAF6L, NLRP3, TGFB1, RPS3
GOTERM_BP_FAT	GO:0031400~negative regulation of protein modification process	12	0.159659	0.00922106	15.2695	PSMF1, FZR1, PSMD12, PSEN1, ANAPC5, BAX, PSMC1, PSMD1, YWHAB, PSME3, INSR, TGFB1
GOTERM_BP_FAT	GO:0043433~negative regulation of transcription factor activity	7	0.0931346	0.00937896	15.5107	HDAC4, IRAK3, SUMO1, ID1, CEBPG, NLRP3, RPS3
GOTERM_BP_FAT	GO:0010558~negative regulation of macromolecule biosynthetic process	35	0.465673	0.00938939	15.5266	MEF2C, HMGB1, PML, CBX4, IGF2BP3, PAWR, TGFB1, CTNNB1, SUMO1, PCGF2, SIN3B, EIF4EBP2, PROP1, ANG, TIA1, HSF4, BCL7A, BAZ2A, PGGT1B, CTBP1, NACC2, CTBP2, KLF10, PKIG, YWHAB, RYBP, FZD1, ZNF24, TLE1, HDAC4, CHMP1A, CDKN1B, ID1, MLX, HBEGF
GOTERM_BP_FAT	GO:0045824~negative regulation of innate immune response	3	0.0399148	0.00940686	15.5533	IRAK3, INS, SERPING1
GOTERM_BP_FAT	GO:0006417~regulation of translation	13	0.172964	0.0101255	16.6423	EIF4EBP2, ANG, RBM8A, TIA1, EIF5, PML, QKI, EIF1, IGF2BP3, RPS4X, EIF2B2, RPS5, SAMD4A
GOTERM_BP_FAT	GO:0008361~regulation of cell size	17	0.226184	0.0101945	16.7462	E2F4, IL7, CRYAB, SLC3A2, PML, CCNG1, TGFB1, CTH, ARHGAP5, ATP6V0E2, CDKN1B, INS, NPPB, HBEGF, EMP1, SERTAD2, ALOX12
GOTERM_BP_FAT	GO:0043434~response to peptide hormone stimulus	14	0.186269	0.0102405	16.8154	GATM, GRB2, OXT, STAT5B, FBP1, STAT1, EIF4EBP2, INS, GSK3A, AANAT, SHC1, EIF2B2, INSR, AKT2
GOTERM_BP_FAT	GO:0051101~regulation of DNA binding	12	0.159659	0.010389	17.0383	HDAC4, AMH, IRAK3, SUMO1, ID1, CEBPG, CALM3, RIPK2, TAF6L, NLRP3, TGFB1, RPS3
GOTERM_BP_FAT	GO:0045834~positive regulation of lipid metabolic process	7	0.0931346	0.0104246	17.0918	INS, RAC1, SEC14L2, ABCG1, TGFB1, NR1H3, AKT2
GOTERM_BP_FAT	GO:0051247~positive regulation of protein metabolic process	19	0.252794	0.0106503	17.4292	FZR1, ANAPC5, HCLS1, PML, SKP1, RPS4X, TGFB1, HDAC4, PSMF1, PSEN1, PSMD12, INS, PSMC1, PSMD1, PSME3, INSR, IFT88, SAMD4A, NR1H3
GOTERM_BP_FAT	GO:0043254~regulation of protein complex assembly	10	0.133049	0.0109139	17.8219	HMGB1, SUMO1, CDKN1B, CLU, CAPG, RAC1, CAPZA1, SPTBN2, HCFC1, SRF
GOTERM_BP_FAT	GO:0007010~cytoskeleton organization	29	0.385844	0.0117836	19.1047	ABLIM1, FGD1, AIF1, DIAPH2, CAPZA1, ABI2, CYTH2, ITGB1, CTNNB1, OFD1, PFN1, NPHP4, DOCK2, PAK2, ANG, RAC1, ADRA2A, WIPF1, CRYAB, ARFIP2, BFSP2, SOD1, WAS, EPB41L2, NRAS, MAST1, KRT76, LASP1, LCP1
GOTERM_BP_FAT	GO:0010608~posttranscriptional regulation of gene expression	17	0.226184	0.0126225	20.3244	EIF5, PML, IFI30, IGF2BP3, RPS4X, RPS5, HNRNPU, EIF4EBP2, ANG, RBM8A, CLP1, TIA1, SND1, QKI, EIF1, EIF2B2, SAMD4A
GOTERM_BP_FAT	GO:0030183~B cell differentiation	7	0.0931346	0.0127592	20.5214	HDAC4, CD40LG, BAX, CEBPG, TPD52, ITGB1, BLNK
PANTHER_PATHWAY	P00047:PDGF signaling pathway	18	0.239489	0.0130842	13.4527	ELF1, ELF4, GRB2, STAT5B, STAT1, SRF, NRAS, ARHGAP5, GSK3A, SOS1, ARHGAP1, RAB11B, RAB11A, SHC1, MAPK7, GRAP2, SRGAP2, AKT2
GOTERM_BP_FAT	GO:0007264~small GTPase mediated signal transduction	22	0.292709	0.0133345	21.3457	PDK1, GNA13, ABR, GRB2, YWHAB, ARFIP2, MAPK11, NRAS, ARHGAP5, RASGRP3, RASL10A, SOS1, RAB35, RAC1, ARHGAP1, RAB11B, ADRA2A, RAB11A, SHC1, CHP, GRAP2, RHOH
GOTERM_BP_FAT	GO:0016052~carbohydrate catabolic process	11	0.146354	0.0133722	21.3995	GNS, LDHB, FUT8, GM2A, H6PD, GUSB, FUT5, HK2, ENO2, FUCA1, PYGB
GOTERM_BP_FAT	GO:0051438~regulation of ubiquitin-protein ligase activity	9	0.119745	0.0138429	22.0675	PSMF1, FZR1, PSMD12, ANAPC5, PSMC1, PSMD1, PSME3, SKP1, FEM1B
GOTERM_BP_FAT	GO:0006959~humoral immune response	9	0.119745	0.0148725	23.51	CFP, POU2AF1, CCL2, IL7, CLU, C1R, SERPING1, LTA, BLNK
GOTERM_BP_FAT	GO:0010560~positive regulation of glycoprotein biosynthetic process	3	0.0399148	0.0152568	24.0419	PAWR, INSR, CTNNB1
GOTERM_BP_FAT	GO:0044057~regulation of system process	22	0.292709	0.0153097	24.1149	CCL2, MYL5, OXT, EPHX2, ADRBK1, SOD1, SRF, TNNI1, HDAC4, NRAS, HTR1B, PSEN1, INS, GRIN2C, ARG2, NPPB, RAB11A, HBEGF, KCNQ1, LTA, HRC, ADRA1D
GOTERM_BP_FAT	GO:0019216~regulation of lipid metabolic process	11	0.146354	0.0159468	24.9884	SLC25A20, NPC2, INS, STAT5B, RAC1, SOD1, SEC14L2, ABCG1, TGFB1, NR1H3, AKT2
GOTERM_BP_FAT	GO:0008624~induction of apoptosis by extracellular signals	11	0.146354	0.0159468	24.9884	ITGB3BP, NCSTN, DPF2, FGD1, ABR, SSTR3, PSEN1, SOS1, BAX, RAC1, DAPK1
GOTERM_BP_FAT	GO:0030217~T cell differentiation	8	0.10644	0.0161788	25.3041	DOCK2, IL7, FLT3, STAT5B, IL15, TGFB1, CTNNB1, RHOH
GOTERM_BP_FAT	GO:0009894~regulation of catabolic process	10	0.133049	0.0161986	25.3309	HSP90AB1, HDAC4, IRAK3, GSK3A, INS, GRIN2C, PSMD1, PIM2, INSR, AKT2
GOTERM_BP_FAT	GO:0009895~negative regulation of catabolic process	6	0.0798297	0.0163416	25.5248	HSP90AB1, HDAC4, IRAK3, GSK3A, INS, GRIN2C
GOTERM_BP_FAT	GO:0043392~negative regulation of DNA binding	7	0.0931346	0.0169131	26.2949	HDAC4, IRAK3, SUMO1, ID1, CEBPG, NLRP3, RPS3
GOTERM_BP_FAT	GO:0051340~regulation of ligase activity	9	0.119745	0.0170967	26.5407	PSMF1, FZR1, PSMD12, ANAPC5, PSMC1, PSMD1, PSME3, SKP1, FEM1B
GOTERM_BP_FAT	GO:0051223~regulation of protein transport	11	0.146354	0.0178567	27.55	NFKBIE, CD40LG, ANG, INS, PKIG, YWHAB, RAB11A, NLRP3, LTA, LCP1, TGFB1
GOTERM_BP_FAT	GO:0045934~negative regulation of nucleobase, nucleoside, nucleotide and nucleic acid metabolic process	32	0.425758	0.0179387	27.6581	MEF2C, HMGB1, PML, CBX4, PAWR, TGFB1, CTNNB1, RPS3, SUMO1, PCGF2, HTR1B, SIN3B, PROP1, HSF4, BCL7A, BAZ2A, CTBP1, NACC2, CTBP2, KLF10, PKIG, YWHAB, RYBP, FZD1, ZNF24, TLE1, HDAC4, CHMP1A, CDKN1B, ID1, GSK3A, MLX
GOTERM_BP_FAT	GO:0000165~MAPKKK cascade	15	0.199574	0.0183783	28.2352	GRB2, MADD, CRYAB, SOD1, CAMKK2, DUSP4, MAP4K5, PSEN1, RASGRP3, INS, MAP3K9, ADRA2A, SHC1, MAPK7, INSR
GOTERM_BP_FAT	GO:0006928~cell motion	30	0.399148	0.0197228	29.9731	GNA13, CCL2, FUT8, CAPZA1, VIM, ABI2, ITGB2, SRF, ITGB1, TGFB1, DOCK2, CXCR5, ANG, TNR, RAC1, ADRA2A, VNN1, MSN, SELPLG, ACTB, ARFIP2, SERPINI2, ITGA6, PSEN1, ID1, BAX, HBEGF, SIAH1, VCAN, ALOX12
GOTERM_BP_FAT	GO:0051437~positive regulation of ubiquitin-protein ligase activity during mitotic cell cycle	8	0.10644	0.020316	30.7272	PSMF1, FZR1, PSMD12, ANAPC5, PSMC1, PSMD1, PSME3, SKP1
GOTERM_BP_FAT	GO:0034621~cellular macromolecular complex subunit organization	24	0.319319	0.0204164	30.8541	TUBB2A, NAP1L1, ABI2, AHCTF1, TGFB1, HIST1H2BM, PAK2, HIST1H2BL, ANG, CLP1, HIST1H2BI, RAC1, WIPF1, TUBB4, SRP54, ATPAF2, HIST1H1E, HIST1H1D, HSP90AA1, HIST1H2BE, HIST1H2BF, HIST1H1A, BCS1L, WAS, PFDN6, SIP1
GOTERM_BP_FAT	GO:0031396~regulation of protein ubiquitination	10	0.133049	0.0206339	31.1282	PSMF1, FZR1, PSMD12, ANAPC5, PSMC1, PSMD1, RNF139, PSME3, SKP1, FEM1B
GOTERM_BP_FAT	GO:0032868~response to insulin stimulus	10	0.133049	0.0206339	31.1282	EIF4EBP2, GRB2, GSK3A, INS, FBP1, AANAT, SHC1, STAT1, INSR, AKT2
GOTERM_BP_FAT	GO:0031401~positive regulation of protein modification process	15	0.199574	0.020831	31.3757	FZR1, ANAPC5, HCLS1, PML, SKP1, TGFB1, HDAC4, PSMF1, PSEN1, PSMD12, INS, PSMC1, PSMD1, PSME3, INSR
GOTERM_BP_FAT	GO:0051172~negative regulation of nitrogen compound metabolic process	32	0.425758	0.0214341	32.1277	MEF2C, HMGB1, PML, CBX4, PAWR, TGFB1, CTNNB1, RPS3, SUMO1, PCGF2, HTR1B, SIN3B, PROP1, HSF4, BCL7A, BAZ2A, CTBP1, NACC2, CTBP2, KLF10, PKIG, YWHAB, RYBP, FZD1, ZNF24, TLE1, HDAC4, CHMP1A, CDKN1B, ID1, GSK3A, MLX
KEGG_PATHWAY	hsa05220:Chronic myeloid leukemia	10	0.133049	0.0214553	23.1044	NRAS, CTBP1, CDKN1B, CTBP2, GRB2, SOS1, STAT5B, SHC1, TGFB1, AKT2
GOTERM_BP_FAT	GO:0006357~regulation of transcription from RNA polymerase II promoter	42	0.558808	0.0217328	32.4974	MEF2C, HMGB1, ELF1, E2F4, FOSL2, HTATIP2, ELF4, STAT5B, FOXK2, CBX4, HIRA, NFYA, PAWR, SRF, TGFB1, CTNNB1, T, PFN1, PCGF2, PROP1, SMARCD3, SPIB, HSF4, NR1H3, ESRRA, CTBP1, TBX10, CEBPG, KLF10, PKIG, RYBP, TEAD1, TLE1, TFCP2, CDK7, TAF6L, HDAC4, ATF5, ID1, TFAP2C, RBM14, PBX2
PANTHER_PATHWAY	P00029:Huntington disease	16	0.212879	0.0218313	21.5054	SH3GL3, TUBB2A, SYNJ1, ARFIP2, GRIK5, WAS, CASP6, SIN3B, GRIN2C, MAP3K9, BAX, RAC1, RAB11B, RAB11A, AKT2, TUBB4
GOTERM_BP_FAT	GO:0016481~negative regulation of transcription	29	0.385844	0.0218496	32.6413	MEF2C, HMGB1, PML, CBX4, PAWR, TGFB1, CTNNB1, SUMO1, SIN3B, PCGF2, PROP1, HSF4, BCL7A, BAZ2A, CTBP1, NACC2, CTBP2, KLF10, PKIG, YWHAB, FZD1, ZNF24, RYBP, TLE1, HDAC4, CHMP1A, CDKN1B, ID1, MLX
GOTERM_BP_FAT	GO:0002697~regulation of immune effector process	10	0.133049	0.0218673	32.6632	IRAK3, CD40LG, INS, STAT5B, PML, ATP6V1H, SERPING1, IL15, CD226, TGFB1
GOTERM_BP_FAT	GO:0032355~response to estradiol stimulus	7	0.0931346	0.0219142	32.7208	CASP6, CRYAB, OXT, STAT5B, ENO2, INSR, TGFB1
GOTERM_BP_FAT	GO:0046777~protein amino acid autophosphorylation	9	0.119745	0.0222457	33.1276	PAK2, FLT3, MAP3K9, DYRK1A, CAD, MAPK7, STK4, INSR, CAMKK2
GOTERM_BP_FAT	GO:0032148~activation of protein kinase B activity	3	0.0399148	0.0222723	33.1601	ANG, INS, INSR
GOTERM_BP_FAT	GO:0042098~T cell proliferation	5	0.0665247	0.0226992	33.6802	DOCK2, ELF4, BAX, RIPK2, IL15
GOTERM_BP_FAT	GO:0045428~regulation of nitric oxide biosynthetic process	5	0.0665247	0.0226992	33.6802	HSP90AB1, HSP90AA1, INS, ARG2, INSR
GOTERM_BP_FAT	GO:0042592~homeostatic process	43	0.572113	0.0227157	33.7002	GNA13, SLC9A8, E2F4, CCL2, OXT, TFR2, STAT5B, BNIP3, SRF, APLP2, TGFB1, CTNNB1, RPA1, ANG, INS, GRIN2C, SLC30A1, RAC1, HAAO, SLC30A4, QKI, EIF2B2, INSR, KCNQ1, HRC, OPRL1, IL7, HCLS1, CEBPG, EPHX2, ATP6V1H, SOD1, MUC6, ABCG1, HSP90B1, ATP6V0E2, NPC2, PSEN1, BAX, NPPB, CLCN6, IFI6, GPR12
GOTERM_BP_FAT	GO:0007167~enzyme linked receptor protein signaling pathway	23	0.306014	0.0233256	34.4363	CAMLG, CCL2, FUT8, GRB2, FLT3, KLF10, CTF1, STAT5B, PML, TGFB1, CHRDL1, EIF4EBP2, ARRB2, ID1, INS, GSK3A, SOS1, HBEGF, SHC1, INSR, CHRD, GNG7, AKT2
GOTERM_BP_FAT	GO:0051443~positive regulation of ubiquitin-protein ligase activity	8	0.10644	0.023452	34.588	PSMF1, FZR1, PSMD12, ANAPC5, PSMC1, PSMD1, PSME3, SKP1
GOTERM_BP_FAT	GO:0052547~regulation of peptidase activity	9	0.119745	0.0236872	34.8692	BAX, MGMT, PML, CSTB, HSPE1, STAT1, NLRP3, IFI6, RPS3
GOTERM_BP_FAT	GO:0051439~regulation of ubiquitin-protein ligase activity during mitotic cell cycle	8	0.10644	0.0251386	36.5795	PSMF1, FZR1, PSMD12, ANAPC5, PSMC1, PSMD1, PSME3, SKP1
GOTERM_BP_FAT	GO:0043471~regulation of cellular carbohydrate catabolic process	4	0.0532198	0.0253312	36.8032	HDAC4, GSK3A, INS, INSR
GOTERM_BP_FAT	GO:0043470~regulation of carbohydrate catabolic process	4	0.0532198	0.0253312	36.8032	HDAC4, GSK3A, INS, INSR
GOTERM_BP_FAT	GO:0032880~regulation of protein localization	12	0.159659	0.0254063	36.8902	SUMO1, NFKBIE, CD40LG, ANG, INS, PKIG, YWHAB, RAB11A, NLRP3, LTA, LCP1, TGFB1
GOTERM_BP_FAT	GO:0019318~hexose metabolic process	15	0.199574	0.0254559	36.9476	PDK1, LDHB, FUT8, PFKFB3, CRYAB, FUT5, HK2, FBP1, FUCA1, PGM3, INS, H6PD, ENO2, MAN2B1, PYGB
GOTERM_BP_FAT	GO:0007159~leukocyte adhesion	5	0.0665247	0.0256541	37.1766	CD40LG, ITGB2, MSN, ITGB1, SELPLG
GOTERM_BP_FAT	GO:0007173~epidermal growth factor receptor signaling pathway	5	0.0665247	0.0256541	37.1766	CAMLG, GRB2, HBEGF, SHC1, TGFB1
GOTERM_BP_FAT	GO:0014070~response to organic cyclic substance	11	0.146354	0.0258761	37.4321	HTR1B, GRM2, OXT, ENO2, ALDH2, SMPD1, AANAT, ADRBK1, STAT1, TGFB1, CTNNB1
GOTERM_BP_FAT	GO:0070201~regulation of establishment of protein localization	11	0.146354	0.0258761	37.4321	NFKBIE, CD40LG, ANG, INS, PKIG, YWHAB, RAB11A, NLRP3, LTA, LCP1, TGFB1
GOTERM_BP_FAT	GO:0006796~phosphate metabolic process	53	0.705162	0.0262443	37.8538	SYNJ1, CAD, TGFB1, CAMKK2, PAK2, MAP3K9, AAK1, ACYP1, SHC1, IP6K1, ATP5H, INSR, AKT2, CTBP1, MADD, ATP6V1H, CDK7, PIM2, STK4, DAPK1, MAP4K4, MAST1, MAP4K5, PSEN1, HIPK1, UQCRH, RIPK2, MAPK7, CTDP1, ALPI, CCL2, FGR, BLK, PML, HK2, ABI2, ADRBK1, STK17A, TRIB2, IRAK3, ADRA2A, PDK1, RYK, FLT3, MAPK11, OXSR1, SOD1, STAT1, DUSP4, ATP6V0E2, GSK3A, DYRK1A, MYLK
GOTERM_BP_FAT	GO:0006793~phosphorus metabolic process	53	0.705162	0.0262443	37.8538	SYNJ1, CAD, TGFB1, CAMKK2, PAK2, MAP3K9, AAK1, ACYP1, SHC1, IP6K1, ATP5H, INSR, AKT2, CTBP1, MADD, ATP6V1H, CDK7, PIM2, STK4, DAPK1, MAP4K4, MAST1, MAP4K5, PSEN1, HIPK1, UQCRH, RIPK2, MAPK7, CTDP1, ALPI, CCL2, FGR, BLK, PML, HK2, ABI2, ADRBK1, STK17A, TRIB2, IRAK3, ADRA2A, PDK1, RYK, FLT3, MAPK11, OXSR1, SOD1, STAT1, DUSP4, ATP6V0E2, GSK3A, DYRK1A, MYLK
GOTERM_BP_FAT	GO:0007015~actin filament organization	8	0.10644	0.0269064	38.6053	PAK2, AIF1, ANG, RAC1, ABI2, WIPF1, WAS, LCP1
GOTERM_BP_FAT	GO:0007584~response to nutrient	12	0.159659	0.0278742	39.6883	MUC1, CHMP1A, KYNU, CCL2, GATM, OXT, DAD1, SLC30A4, STAT1, INSR, LTA, TGFB1
GOTERM_BP_FAT	GO:0050801~ion homeostasis	26	0.345929	0.0284375	40.3103	GNA13, SLC9A8, CCL2, OPRL1, TFR2, OXT, EPHX2, ATP6V1H, BNIP3, SOD1, TGFB1, APLP2, HSP90B1, ATP6V0E2, PSEN1, SLC30A1, GRIN2C, BAX, SLC30A4, NPPB, QKI, EIF2B2, KCNQ1, IFI6, GPR12, HRC
GOTERM_BP_FAT	GO:0051351~positive regulation of ligase activity	8	0.10644	0.0287569	40.6604	PSMF1, FZR1, PSMD12, ANAPC5, PSMC1, PSMD1, PSME3, SKP1
KEGG_PATHWAY	hsa04670:Leukocyte transendothelial migration	13	0.172964	0.0287928	29.805	ACTB, MYL5, MAPK11, ITGB2, CTNNA1, ITGB1, CTNNB1, CYBB, ARHGAP5, RAC1, MSN, JAM3, RHOH
GOTERM_BP_FAT	GO:0043393~regulation of protein binding	5	0.0665247	0.0288295	40.7396	HDAC4, PSEN1, SMARCD3, PCBD1, BAX
GOTERM_BP_FAT	GO:0060263~regulation of respiratory burst	3	0.0399148	0.0303492	42.3764	INS, RAC1, INSR
GOTERM_BP_FAT	GO:0032365~intracellular lipid transport	3	0.0399148	0.0303492	42.3764	SLC25A20, NPC2, ABCG1
GOTERM_BP_FAT	GO:0051338~regulation of transferase activity	24	0.319319	0.0309527	43.0146	MADD, PKIG, CDK7, SOD1, CCNG1, TRIB2, TGFB1, APLP2, CAMKK2, PRKAR2B, IRAK3, MAP4K5, LRP1, CDKN1B, PSEN1, PAK2, ANG, GSK3A, INS, MAP3K9, RAC1, ADRA2A, SHC1, INSR
GOTERM_BP_FAT	GO:0051100~negative regulation of binding	7	0.0931346	0.0323042	44.4195	HDAC4, IRAK3, SUMO1, ID1, CEBPG, NLRP3, RPS3
PANTHER_PATHWAY	P00018:EGF receptor signaling pathway	14	0.186269	0.0328565	30.6835	PPP2R5B, GRB2, STAT5B, YWHAB, MAPK11, STAT1, NRAS, SOS1, RAC1, HBEGF, SHC1, MAPK7, GRAP2, AKT2
REACTOME_PATHWAY	REACT_578:Apoptosis	14	0.186269	0.0329876	28.6339	CASP6, PSMF1, HIST1H1E, HIST1H1D, PAK2, PSMD12, HIST1H1A, BAX, VIM, PSMD1, PSMC1, YWHAB, PSME3, CTNNB1
GOTERM_BP_FAT	GO:0007179~transforming growth factor beta receptor signaling pathway	7	0.0931346	0.0347081	46.8379	CCL2, FUT8, ARRB2, ID1, KLF10, PML, TGFB1
GOTERM_BP_FAT	GO:0006516~glycoprotein catabolic process	4	0.0532198	0.0347644	46.8934	NCSTN, PSEN1, MAN2B1, ABCG1
GOTERM_BP_FAT	GO:0033993~response to lipid	4	0.0532198	0.0347644	46.8934	OXT, AANAT, ABCG1, TGFB1
GOTERM_BP_FAT	GO:0046631~alpha-beta T cell activation	4	0.0532198	0.0347644	46.8934	DOCK2, ELF4, INS, IL15
GOTERM_BP_FAT	GO:0006413~translational initiation	6	0.0798297	0.0352008	47.3212	DMXL2, EIF5, EIF1, EIF2B2, RPS5, RPS3
PANTHER_PATHWAY	P00032:Insulin/IGF pathway-mitogen activated protein kinase kinase/MAP kinase cascade	7	0.0931346	0.0352264	32.5241	GRB2, INS, IGF2R, SOS1, MAPK7, GRAP2, INSR
GOTERM_BP_FAT	GO:0043549~regulation of kinase activity	23	0.306014	0.0353694	47.4856	MADD, PKIG, CDK7, SOD1, CCNG1, TRIB2, TGFB1, APLP2, CAMKK2, PRKAR2B, IRAK3, MAP4K5, LRP1, CDKN1B, PSEN1, PAK2, ANG, INS, MAP3K9, RAC1, ADRA2A, SHC1, INSR
GOTERM_BP_FAT	GO:0034622~cellular macromolecular complex assembly	21	0.279404	0.0363107	48.3947	HIST1H1E, ATPAF2, SRP54, HSP90AA1, HIST1H1D, HIST1H2BE, HIST1H2BF, TUBB2A, HIST1H1A, NAP1L1, AHCTF1, BCS1L, WAS, TGFB1, HIST1H2BM, PFDN6, ANG, HIST1H2BL, CLP1, HIST1H2BI, RAC1, SIP1, TUBB4
PANTHER_PATHWAY	P00026:Heterotrimeric G-protein signaling pathway-Gi alpha and Gs alpha mediated pathway	16	0.212879	0.0368278	33.7427	OPRL1, ADRBK1, GNG11, RGS10, PRKAR2B, HTR1B, SSTR3, GRM2, ARRB2, GSK3A, HTR7, ADRA2A, GNB5, ADRA1D, GNG7, PYGB
GOTERM_BP_FAT	GO:0031329~regulation of cellular catabolic process	7	0.0931346	0.0372244	49.2628	HSP90AB1, HDAC4, GSK3A, INS, PIM2, INSR, AKT2
GOTERM_BP_FAT	GO:0010038~response to metal ion	11	0.146354	0.0378757	49.8733	ACTB, CASP6, GATM, HAAO, SLC30A4, CALM3, AANAT, SOD1, INSR, MT1X, CTNNB1
PANTHER_PATHWAY	P00048:PI3 kinase pathway	12	0.159659	0.0380808	34.6821	NRAS, GRB2, GSK3A, INS, SOS1, FOXK2, YWHAB, GNB5, GNG11, GRAP2, INSR, AKT2
REACTOME_PATHWAY	REACT_15295:Opioid Signalling	10	0.133049	0.0388752	32.8852	GNAZ, PRKAR2B, PLCB3, PDE1B, CALM3, GNB5, GNG11, ADRBK1, PLCB2, GNG7
KEGG_PATHWAY	hsa05221:Acute myeloid leukemia	8	0.10644	0.0392051	38.3969	NRAS, GRB2, FLT3, SOS1, STAT5B, PML, PIM2, AKT2
GOTERM_BP_FAT	GO:0030278~regulation of ossification	8	0.10644	0.039299	51.1831	ESRRA, PTGER4, OXT, FZD1, RSAD2, CHRD, TGFB1, CTNNB1
GOTERM_BP_FAT	GO:0048147~negative regulation of fibroblast proliferation	3	0.0399148	0.0393895	51.2653	BAX, IFI30, LTA
GOTERM_BP_FAT	GO:0042220~response to cocaine	4	0.0532198	0.0400684	51.8777	HTR1B, GRM2, OXT, SMPD1
GOTERM_BP_FAT	GO:0014073~response to tropane	4	0.0532198	0.0400684	51.8777	HTR1B, GRM2, OXT, SMPD1
GOTERM_BP_FAT	GO:0008015~blood circulation	14	0.186269	0.0409053	52.6226	E2F4, F5, HTR7, OXT, PPYR1, EPHX2, NPPB, SERPING1, ADRBK1, RCAN1, SOD1, STAT1, KCNQ1, ADRA1D
GOTERM_BP_FAT	GO:0003013~circulatory system process	14	0.186269	0.0409053	52.6226	E2F4, F5, HTR7, OXT, PPYR1, EPHX2, NPPB, SERPING1, ADRBK1, RCAN1, SOD1, STAT1, KCNQ1, ADRA1D
GOTERM_BP_FAT	GO:0043281~regulation of caspase activity	8	0.10644	0.0416738	53.297	BAX, MGMT, PML, HSPE1, STAT1, NLRP3, IFI6, RPS3
GOTERM_BP_FAT	GO:0001894~tissue homeostasis	7	0.0931346	0.0425995	54.0974	RPA1, IL7, BAX, RAC1, SOD1, MUC6, CTNNB1
GOTERM_BP_FAT	GO:0045859~regulation of protein kinase activity	22	0.292709	0.0436173	54.9624	MADD, PKIG, CDK7, SOD1, CCNG1, TRIB2, TGFB1, APLP2, CAMKK2, PRKAR2B, IRAK3, MAP4K5, LRP1, CDKN1B, PSEN1, PAK2, ANG, INS, MAP3K9, ADRA2A, SHC1, INSR
GOTERM_BP_FAT	GO:0046324~regulation of glucose import	5	0.0665247	0.0437732	55.0936	GSK3A, INS, INSR, LTA, AKT2
GOTERM_BP_FAT	GO:0045936~negative regulation of phosphate metabolic process	6	0.0798297	0.0447276	55.8885	CDKN1B, PSEN1, BAX, YWHAB, INSR, TGFB1
GOTERM_BP_FAT	GO:0010563~negative regulation of phosphorus metabolic process	6	0.0798297	0.0447276	55.8885	CDKN1B, PSEN1, BAX, YWHAB, INSR, TGFB1
GOTERM_BP_FAT	GO:0055080~cation homeostasis	19	0.252794	0.0450922	56.1887	GNA13, SLC9A8, CCL2, OPRL1, TFR2, OXT, EPHX2, ATP6V1H, SOD1, APLP2, TGFB1, HSP90B1, ATP6V0E2, PSEN1, SLC30A1, BAX, SLC30A4, GPR12, HRC
PANTHER_PATHWAY	P05730:Endogenous_cannabinoid_signaling	5	0.0665247	0.0452149	39.8041	PLCB3, GNB5, GNG11, PLCB2, GNG7
GOTERM_BP_FAT	GO:0048878~chemical homeostasis	30	0.399148	0.0455803	56.5875	GNA13, SLC9A8, CCL2, OXT, TFR2, BNIP3, TGFB1, APLP2, INS, SLC30A1, GRIN2C, SLC30A4, QKI, EIF2B2, KCNQ1, INSR, HRC, OPRL1, EPHX2, ATP6V1H, SOD1, ABCG1, HSP90B1, ATP6V0E2, NPC2, PSEN1, BAX, NPPB, IFI6, GPR12
GOTERM_BP_FAT	GO:0032570~response to progesterone stimulus	4	0.0532198	0.0457559	56.7301	CCL2, OXT, ALDH2, TGFB1
GOTERM_BP_FAT	GO:0031330~negative regulation of cellular catabolic process	4	0.0532198	0.0457559	56.7301	HSP90AB1, HDAC4, GSK3A, INS
GOTERM_BP_FAT	GO:0002526~acute inflammatory response	9	0.119745	0.046332	57.195	CFP, CASP6, INS, CLU, STAT5B, EPHX2, VNN1, C1R, SERPING1
GOTERM_BP_FAT	GO:0045786~negative regulation of cell cycle	8	0.10644	0.046698	57.4878	CHMP1A, CDKN1B, TP53BP2, ALOX15B, PML, PPP1R13B, RNF167, TGFB1
GOTERM_BP_FAT	GO:0002252~immune effector process	11	0.146354	0.0470744	57.7871	CFP, GALNT2, CD40LG, CEBPG, CLU, FCN1, RSAD2, BNIP3, C1R, SERPING1, NLRP3
GOTERM_BP_FAT	GO:0010604~positive regulation of macromolecule metabolic process	46	0.612028	0.0472697	57.9416	MEF2C, ELF1, FZR1, ELF4, STAT5B, PML, PAWR, NFYA, SRF, SEC14L2, TGFB1, CAMKK2, CTNNB1, T, PSMF1, PROP1, INS, SMARCD3, PSMD1, SHC1, HSF4, INSR, SAMD4A, SERTAD2, NR1H3, AKT2, ESRRA, ANAPC5, PCBD1, CEBPG, HCLS1, TEAD1, CDK7, SKP1, RPS4X, TNNI2, HDAC4, PSMD12, PSEN1, ILF2, NCOA4, PSMC1, PSME3, RBM14, PBX2, IFT88
BIOCARTA	h_bcrPathway:BCR Signaling Pathway	6	0.0798297	0.0476032	45.5992	GRB2, SOS1, RAC1, CD79B, SHC1, BLNK
GOTERM_BP_FAT	GO:0017148~negative regulation of translation	5	0.0665247	0.0480734	58.5717	EIF4EBP2, ANG, TIA1, PML, IGF2BP3
GOTERM_BP_FAT	GO:0010827~regulation of glucose transport	5	0.0665247	0.0480734	58.5717	GSK3A, INS, INSR, LTA, AKT2
GOTERM_BP_FAT	GO:0051436~negative regulation of ubiquitin-protein ligase activity during mitotic cell cycle	7	0.0931346	0.0484382	58.8547	PSMF1, FZR1, PSMD12, ANAPC5, PSMC1, PSMD1, PSME3
GOTERM_BP_FAT	GO:0010677~negative regulation of cellular carbohydrate metabolic process	3	0.0399148	0.0493018	59.5176	HDAC4, GSK3A, INS
GOTERM_BP_FAT	GO:0006600~creatine metabolic process	3	0.0399148	0.0493018	59.5176	GATM, STAT5B, GAMT
GOTERM_BP_FAT	GO:0045540~regulation of cholesterol biosynthetic process	3	0.0399148	0.0493018	59.5176	SOD1, SEC14L2, ABCG1
GOTERM_BP_FAT	GO:0006599~phosphagen metabolic process	3	0.0399148	0.0493018	59.5176	GATM, STAT5B, GAMT
GOTERM_BP_FAT	GO:0042987~amyloid precursor protein catabolic process	3	0.0399148	0.0493018	59.5176	NCSTN, PSEN1, ABCG1
GOTERM_BP_FAT	GO:0033574~response to testosterone stimulus	3	0.0399148	0.0493018	59.5176	CASP6, ALDH2, INSR
GOTERM_BP_FAT	GO:0045912~negative regulation of carbohydrate metabolic process	3	0.0399148	0.0493018	59.5176	HDAC4, GSK3A, INS
GOTERM_BP_FAT	GO:0052548~regulation of endopeptidase activity	8	0.10644	0.049349	59.5534	BAX, MGMT, PML, HSPE1, STAT1, NLRP3, IFI6, RPS3
KEGG_PATHWAY	hsa04810:Regulation of actin cytoskeleton	19	0.252794	0.049462	45.9071	ACTB, GNA13, FGD1, MYL5, DIAPH2, ABI2, ITGB5, ITGB2, ITGB1, WAS, PFN1, NRAS, ITGA6, PAK2, INS, SOS1, RAC1, MSN, MYLK
